# Supplementary material for: Visible light photoflow synthesis of a Cu(ii) single-chain polymer nanoparticle catalyst
Source: Chem Sci. 2024 Aug 29;15(37):15280–90. doi: 10.1039/d4sc03079f (PMC11376198; doi:10.1039/d4sc03079f)
Supplement: SC-015-D4SC03079F-s002 [file SC-015-D4SC03079F-s002.cif]

# Supplementary Information (SI) for Chemical Science.
# This journal is © The Royal Society of Chemistry 2024

####################################################################### 
# 
# This file contains crystal structure data downloaded from the 
# Cambridge Structural Database (CSD) hosted by the Cambridge 
# Crystallographic Data Centre (CCDC).
# 
# Full information about CCDC data access policies and citation 
# guidelines are available at http://www.ccdc.cam.ac.uk/access/V1 
# 
# Audit and citation data items may have been added by the CCDC. 
# Please retain this information to preserve the provenance of 
# this file and to allow appropriate attribution of the data. 
# 
#######################################################################

data_sg114
_database_code_depnum_ccdc_archive 'CCDC 2314460'
loop_
_audit_author_name
_audit_author_address
'Cedric Uhlmann'
;Karlsruhe Institute of Technology (KIT)
Germany
;
_audit_update_record             
;
2023-12-14 deposited with the CCDC.	2024-08-15 downloaded from the CCDC.
;
_audit_creation_date             2023-12-07
_audit_creation_method           
;
Olex2 1.5
(compiled 2023.08.24 svn.re1ec1418 for OlexSys, GUI svn.r6817)
;
_shelx_SHELXL_version_number     2018/3
loop_
_audit_author_email
roesky@kit.edu
cedric.uhlmann@kit.edu
_chemical_name_common            ?
_chemical_name_systematic        ?
_chemical_formula_moiety         'C32 H44 Cl2 Cu N4, 2(C2 H3 N)'
_chemical_formula_sum            'C36 H50 Cl2 Cu N6'
_chemical_formula_weight         701.26
_chemical_melting_point          ?
loop_
_atom_type_symbol
_atom_type_description
_atom_type_scat_dispersion_real
_atom_type_scat_dispersion_imag
_atom_type_scat_source
C C 0.0033 0.0016 'International Tables Vol C Tables 4.2.6.8 and 6.1.1.4'
H H 0.0000 0.0000 'International Tables Vol C Tables 4.2.6.8 and 6.1.1.4'
Cl Cl 0.1484 0.1585 'International Tables Vol C Tables 4.2.6.8 and 6.1.1.4'
Cu Cu 0.3201 1.2651 'International Tables Vol C Tables 4.2.6.8 and 6.1.1.4'
N N 0.0061 0.0033 'International Tables Vol C Tables 4.2.6.8 and 6.1.1.4'

_shelx_space_group_comment       
;
The symmetry employed for this shelxl refinement is uniquely defined
by the following loop, which should always be used as a source of
symmetry information in preference to the above space-group names.
They are only intended as comments.
;
_space_group_crystal_system      monoclinic
_space_group_IT_number           14
_space_group_name_H-M_alt        'P 1 21/n 1'
_space_group_name_Hall           '-P 2yn'
loop_
_space_group_symop_operation_xyz
'x, y, z'
'-x+1/2, y+1/2, -z+1/2'
'-x, -y, -z'
'x-1/2, -y-1/2, z-1/2'

_cell_length_a                   14.4097(15)
_cell_length_b                   5.8858(7)
_cell_length_c                   21.876(3)
_cell_angle_alpha                90
_cell_angle_beta                 92.905(9)
_cell_angle_gamma                90
_cell_volume                     1853.0(4)
_cell_formula_units_Z            2
_cell_measurement_reflns_used    11549
_cell_measurement_temperature    100
_cell_measurement_theta_max      29.85
_cell_measurement_theta_min      1.86
_shelx_estimated_absorpt_T_max   ?
_shelx_estimated_absorpt_T_min   ?
_exptl_absorpt_coefficient_mu    0.766
_exptl_absorpt_correction_T_max  0.9674
_exptl_absorpt_correction_T_min  0.8371
_exptl_absorpt_correction_type   multi-scan
_exptl_absorpt_process_details   
;
STOE X-Red32, absorption correction by Gaussian integration, analogous to
P. Coppens, "The Evaluation of Absorption and Extinction in Single-Crystal
Structure Analysis", published in: F. R. Ahmed (Editor), "Crystallographic
Computing", Munksgaard, Copenhagen (1970), 255 - 270. Afterwards scaling of
reflection intensities was performed within STOE LANA. J. Koziskova, F. Hahn,
J. Richter, J. Kozisek, Acta Chimica Slovaca, vol. 9, no. 2, 2016, pp. 136-140.
;
_exptl_absorpt_special_details   ?
_exptl_crystal_colour            'clear bluish colourless'
_exptl_crystal_colour_lustre     clear
_exptl_crystal_colour_modifier   bluish
_exptl_crystal_colour_primary    colourless
_exptl_crystal_density_diffrn    1.257
_exptl_crystal_density_meas      ?
_exptl_crystal_density_method    'not measured'
_exptl_crystal_description       plank
_exptl_crystal_F_000             742
loop_
_exptl_crystal_face_index_h
_exptl_crystal_face_index_k
_exptl_crystal_face_index_l
_exptl_crystal_face_perp_dist
-1 0 2 0.0350
1 0 -2 0.0080
-3 7 5 0.1330
-2 -5 4 0.0980
-1 0 -1 0.0180
3 0 4 0.0270

_exptl_crystal_size_max          0.231
_exptl_crystal_size_mid          0.106
_exptl_crystal_size_min          0.043
_exptl_transmission_factor_max   ?
_exptl_transmission_factor_min   ?
_diffrn_reflns_av_R_equivalents  0.0477
_diffrn_reflns_av_unetI/netI     0.0718
_diffrn_reflns_Laue_measured_fraction_full 0.998
_diffrn_reflns_Laue_measured_fraction_max 0.824
_diffrn_reflns_limit_h_max       16
_diffrn_reflns_limit_h_min       -19
_diffrn_reflns_limit_k_max       7
_diffrn_reflns_limit_k_min       -8
_diffrn_reflns_limit_l_max       29
_diffrn_reflns_limit_l_min       -27
_diffrn_reflns_number            11145
_diffrn_reflns_point_group_measured_fraction_full 0.998
_diffrn_reflns_point_group_measured_fraction_max 0.824
_diffrn_reflns_theta_full        25.242
_diffrn_reflns_theta_max         30.234
_diffrn_reflns_theta_min         1.864
_diffrn_ambient_temperature      100
_diffrn_detector                 'EIGER2 1M CDTE'
_diffrn_detector_area_resol_mean 13.33
_diffrn_detector_type            'DECTRIS PILATUS 200K'
_diffrn_measured_fraction_theta_full 0.998
_diffrn_measured_fraction_theta_max 0.824
_diffrn_measurement_details      
;
 273 frames, detector distance = 40 mm
;
_diffrn_measurement_device       'Eulerian 4-circle diffractometer'
_diffrn_measurement_device_type  'STOE STADIVARI'
_diffrn_measurement_method       'rotation method, \w scans'
_diffrn_radiation_collimation    '1.2 0.6 mm diameter'
_diffrn_radiation_monochromator  'Graded multilayer mirror'
_diffrn_radiation_polarisn_norm  270
_diffrn_radiation_probe          x-ray
_diffrn_radiation_type           'Mo K\a'
_diffrn_radiation_wavelength     0.71073
_diffrn_source                   Axo_Mo
_diffrn_source_current           0.830
_diffrn_source_power             0.050
_diffrn_source_voltage           60
_reflns_Friedel_coverage         0.000
_reflns_Friedel_fraction_full    .
_reflns_Friedel_fraction_max     .
_reflns_number_gt                3037
_reflns_number_total             4550
_reflns_special_details          
;
 Reflections were merged by SHELXL according to the crystal
 class for the calculation of statistics and refinement.
 
 _reflns_Friedel_fraction is defined as the number of unique
 Friedel pairs measured divided by the number that would be
 possible theoretically, ignoring centric projections and
 systematic absences.
;
_reflns_threshold_expression     'I > 2\s(I)'
_computing_cell_refinement       'X-Area Recipe 1.37.0.0 (STOE, 2021)'
_computing_data_collection       'X-Area Pilatus3_SV 1.31.186.0 (STOE, 2022)'
_computing_data_reduction        
;
X-Area Integrate 2.5.3.0 (STOE, 2021)
X-Area LANA 2.7.5.0 (STOE, 2022)
;
_computing_molecular_graphics    'Olex2 1.5 (Dolomanov et al., 2009)'
_computing_publication_material  'Olex2 1.5 (Dolomanov et al., 2009)'
_computing_structure_refinement  'SHELXL 2018/3 (Sheldrick, 2015)'
_computing_structure_solution    'SHELXT  (Sheldrick, 2015)'
_refine_diff_density_max         0.526
_refine_diff_density_min         -0.911
_refine_diff_density_rms         0.097
_refine_ls_extinction_coef       .
_refine_ls_extinction_method     none
_refine_ls_goodness_of_fit_ref   1.032
_refine_ls_hydrogen_treatment    constr
_refine_ls_matrix_type           full
_refine_ls_number_parameters     206
_refine_ls_number_reflns         4550
_refine_ls_number_restraints     0
_refine_ls_R_factor_all          0.0976
_refine_ls_R_factor_gt           0.0511
_refine_ls_restrained_S_all      1.032
_refine_ls_shift/su_max          0.001
_refine_ls_shift/su_mean         0.000
_refine_ls_structure_factor_coef Fsqd
_refine_ls_weighting_details     
'w=1/[\s^2^(Fo^2^)+(0.0565P)^2^+1.8220P] where P=(Fo^2^+2Fc^2^)/3'
_refine_ls_weighting_scheme      calc
_refine_ls_wR_factor_gt          0.1100
_refine_ls_wR_factor_ref         0.1297
_refine_special_details          ?
_olex2_refinement_description    
;
1. Fixed Uiso
 At 1.2 times of:
  All C(H) groups, All C(H,H) groups, All N(H,H) groups
 At 1.5 times of:
  All C(H,H,H) groups
2.a Secondary CH2 refined with riding coordinates:
 N1(H1A,H1B), N2(H2A,H2B), C10(H10A,H10B), C9(H9A,H9B), C2(H2C,H2D), C1(H1C,H1D)
2.b Aromatic/amide H refined with riding coordinates:
 C12(H12), C14(H14), C13(H13), C16(H16), C4(H4), C8(H8), C15(H15), C5(H5),
 C7(H7), C6(H6)
2.c Idealised Me refined as rotating group:
 C18(H18A,H18B,H18C)
;
_atom_sites_solution_hydrogens   geom
_atom_sites_solution_primary     dual
_atom_sites_solution_secondary   ?
loop_
_atom_site_label
_atom_site_type_symbol
_atom_site_fract_x
_atom_site_fract_y
_atom_site_fract_z
_atom_site_U_iso_or_equiv
_atom_site_adp_type
_atom_site_occupancy
_atom_site_site_symmetry_order
_atom_site_calc_flag
_atom_site_refinement_flags_posn
_atom_site_refinement_flags_adp
_atom_site_refinement_flags_occupancy
_atom_site_disorder_assembly
_atom_site_disorder_group
Cu Cu 0.500000 0.500000 0.500000 0.01614(14) Uani 1 2 d S . P . .
Cl Cl 0.62999(5) 0.14621(12) 0.49421(3) 0.02332(18) Uani 1 1 d . . . . .
N1 N 0.41615(16) 0.3557(4) 0.56115(10) 0.0165(5) Uani 1 1 d . . . . .
H1A H 0.362525 0.437610 0.559081 0.020 Uiso 1 1 calc R U . . .
H1B H 0.401418 0.215347 0.546140 0.020 Uiso 1 1 calc R U . . .
N2 N 0.42863(17) 0.3151(4) 0.43399(10) 0.0186(5) Uani 1 1 d . . . . .
H2A H 0.464762 0.305222 0.401164 0.022 Uiso 1 1 calc R U . . .
H2B H 0.421912 0.171635 0.448637 0.022 Uiso 1 1 calc R U . . .
C10 C 0.2978(2) 0.2737(6) 0.35390(14) 0.0300(7) Uani 1 1 d . . . . .
H10A H 0.293677 0.108757 0.362233 0.036 Uiso 1 1 calc R U . . .
H10B H 0.234352 0.329889 0.343104 0.036 Uiso 1 1 calc R U . . .
C9 C 0.3361(2) 0.3957(6) 0.41175(13) 0.0245(7) Uani 1 1 d . . . . .
H9A H 0.339738 0.560487 0.403157 0.029 Uiso 1 1 calc R U . . .
H9B H 0.292062 0.374406 0.444571 0.029 Uiso 1 1 calc R U . . .
C11 C 0.3582(2) 0.3114(5) 0.30070(13) 0.0248(7) Uani 1 1 d . . . . .
C12 C 0.4218(3) 0.1477(5) 0.28377(14) 0.0294(7) Uani 1 1 d . . . . .
H12 H 0.424424 0.005943 0.304569 0.035 Uiso 1 1 calc R U . . .
C14 C 0.4788(2) 0.3937(6) 0.20653(14) 0.0308(8) Uani 1 1 d . . . . .
H14 H 0.520075 0.422199 0.174883 0.037 Uiso 1 1 calc R U . . .
C13 C 0.4814(3) 0.1880(6) 0.23696(15) 0.0345(8) Uani 1 1 d . . . . .
H13 H 0.524040 0.073800 0.225883 0.041 Uiso 1 1 calc R U . . .
N3 N -0.0857(3) 0.7983(6) 0.55309(16) 0.0490(9) Uani 1 1 d . . . . .
C16 C 0.3560(2) 0.5165(6) 0.26902(14) 0.0291(7) Uani 1 1 d . . . . .
H16 H 0.312772 0.630401 0.279367 0.035 Uiso 1 1 calc R U . . .
C2 C 0.3631(2) 0.2105(6) 0.66089(14) 0.0271(7) Uani 1 1 d . . . . .
H2C H 0.352370 0.054798 0.644908 0.032 Uiso 1 1 calc R U . . .
H2D H 0.381937 0.199122 0.704940 0.032 Uiso 1 1 calc R U . . .
C4 C 0.2053(2) 0.2830(6) 0.61064(13) 0.0264(7) Uani 1 1 d . . . . .
H4 H 0.210318 0.143110 0.589415 0.032 Uiso 1 1 calc R U . . .
C8 C 0.2654(2) 0.5532(5) 0.68335(13) 0.0263(7) Uani 1 1 d . . . . .
H8 H 0.312151 0.599787 0.712866 0.032 Uiso 1 1 calc R U . . .
C15 C 0.4161(2) 0.5571(6) 0.22237(14) 0.0306(7) Uani 1 1 d . . . . .
H15 H 0.413794 0.698451 0.201368 0.037 Uiso 1 1 calc R U . . .
C17 C -0.1051(2) 0.9838(6) 0.54968(14) 0.0292(7) Uani 1 1 d . . . . .
C5 C 0.1282(2) 0.4198(6) 0.59862(14) 0.0305(7) Uani 1 1 d . . . . .
H5 H 0.080865 0.373240 0.569498 0.037 Uiso 1 1 calc R U . . .
C3 C 0.2752(2) 0.3464(5) 0.65296(12) 0.0215(6) Uani 1 1 d . . . . .
C1 C 0.4407(2) 0.3242(6) 0.62655(13) 0.0257(7) Uani 1 1 d . . . . .
H1C H 0.454807 0.474069 0.645326 0.031 Uiso 1 1 calc R U . . .
H1D H 0.497497 0.229920 0.631116 0.031 Uiso 1 1 calc R U . . .
C7 C 0.1896(2) 0.6904(6) 0.67145(14) 0.0305(8) Uani 1 1 d . . . . .
H7 H 0.184778 0.831029 0.692386 0.037 Uiso 1 1 calc R U . . .
C6 C 0.1204(2) 0.6253(6) 0.62934(15) 0.0340(8) Uani 1 1 d . . . . .
H6 H 0.067840 0.720031 0.621306 0.041 Uiso 1 1 calc R U . . .
C18 C -0.1305(3) 1.2207(6) 0.54545(19) 0.0424(9) Uani 1 1 d . . . . .
H18A H -0.090048 1.298306 0.517455 0.064 Uiso 1 1 calc R U . . .
H18B H -0.123482 1.290607 0.586077 0.064 Uiso 1 1 calc R U . . .
H18C H -0.195317 1.233987 0.529955 0.064 Uiso 1 1 calc R U . . .

loop_
_atom_site_aniso_label
_atom_site_aniso_U_11
_atom_site_aniso_U_22
_atom_site_aniso_U_33
_atom_site_aniso_U_23
_atom_site_aniso_U_13
_atom_site_aniso_U_12
Cu 0.0183(3) 0.0176(2) 0.0126(2) -0.0005(2) 0.00217(17) -0.0034(2)
Cl 0.0216(4) 0.0168(3) 0.0315(4) -0.0007(3) 0.0005(3) -0.0005(3)
N1 0.0180(12) 0.0178(11) 0.0140(11) -0.0007(9) 0.0028(9) 0.0004(10)
N2 0.0216(13) 0.0182(12) 0.0160(11) 0.0021(9) 0.0019(10) -0.0018(10)
C10 0.0259(17) 0.0368(18) 0.0266(16) -0.0054(14) -0.0043(13) -0.0081(15)
C9 0.0209(16) 0.0325(17) 0.0198(14) -0.0040(13) -0.0012(12) -0.0024(14)
C11 0.0266(16) 0.0278(16) 0.0190(14) -0.0046(12) -0.0078(12) -0.0034(14)
C12 0.044(2) 0.0219(15) 0.0215(15) 0.0005(12) -0.0023(14) 0.0058(15)
C14 0.0324(19) 0.0393(19) 0.0206(15) -0.0003(14) 0.0001(13) -0.0010(15)
C13 0.044(2) 0.0351(19) 0.0246(16) -0.0040(14) 0.0021(15) 0.0146(16)
N3 0.054(2) 0.0416(19) 0.050(2) -0.0092(16) -0.0103(17) 0.0082(17)
C16 0.0288(17) 0.0296(17) 0.0281(15) -0.0021(14) -0.0071(13) 0.0055(15)
C2 0.0286(17) 0.0336(17) 0.0194(14) 0.0119(13) 0.0050(13) 0.0018(14)
C4 0.0320(18) 0.0279(16) 0.0197(14) 0.0013(13) 0.0052(13) -0.0048(14)
C8 0.0329(18) 0.0314(17) 0.0145(13) 0.0022(12) 0.0021(12) -0.0078(14)
C15 0.038(2) 0.0289(17) 0.0245(15) 0.0072(13) -0.0052(14) 0.0023(15)
C17 0.0273(17) 0.0369(19) 0.0232(14) -0.0020(15) -0.0010(12) -0.0013(16)
C5 0.0240(17) 0.0452(19) 0.0222(15) 0.0035(14) 0.0008(13) -0.0018(15)
C3 0.0243(16) 0.0255(15) 0.0153(13) 0.0062(12) 0.0064(11) -0.0030(13)
C1 0.0237(16) 0.0349(18) 0.0185(14) 0.0064(13) 0.0021(12) -0.0018(14)
C7 0.043(2) 0.0289(17) 0.0204(15) 0.0010(13) 0.0102(14) 0.0048(15)
C6 0.0310(19) 0.045(2) 0.0269(17) 0.0069(15) 0.0117(14) 0.0075(17)
C18 0.033(2) 0.037(2) 0.056(2) 0.0047(18) -0.0086(18) 0.0010(17)

_geom_special_details            
;
 All esds (except the esd in the dihedral angle between two l.s. planes)
 are estimated using the full covariance matrix.  The cell esds are taken
 into account individually in the estimation of esds in distances, angles
 and torsion angles; correlations between esds in cell parameters are only
 used when they are defined by crystal symmetry.  An approximate (isotropic)
 treatment of cell esds is used for estimating esds involving l.s. planes.
;
loop_
_geom_bond_atom_site_label_1
_geom_bond_atom_site_label_2
_geom_bond_distance
_geom_bond_site_symmetry_2
_geom_bond_publ_flag
Cu Cl 2.8080(7) . ?
Cu N1 2.033(2) 3_666 ?
Cu N1 2.033(2) . ?
Cu N2 2.044(2) 3_666 ?
Cu N2 2.044(2) . ?
N1 H1A 0.9100 . ?
N1 H1B 0.9100 . ?
N1 C1 1.468(3) . ?
N2 H2A 0.9100 . ?
N2 H2B 0.9100 . ?
N2 C9 1.474(4) . ?
C10 H10A 0.9900 . ?
C10 H10B 0.9900 . ?
C10 C9 1.533(4) . ?
C10 C11 1.504(4) . ?
C9 H9A 0.9900 . ?
C9 H9B 0.9900 . ?
C11 C12 1.392(5) . ?
C11 C16 1.392(4) . ?
C12 H12 0.9500 . ?
C12 C13 1.390(5) . ?
C14 H14 0.9500 . ?
C14 C13 1.381(5) . ?
C14 C15 1.376(5) . ?
C13 H13 0.9500 . ?
N3 C17 1.129(5) . ?
C16 H16 0.9500 . ?
C16 C15 1.392(5) . ?
C2 H2C 0.9900 . ?
C2 H2D 0.9900 . ?
C2 C3 1.501(4) . ?
C2 C1 1.532(4) . ?
C4 H4 0.9500 . ?
C4 C5 1.386(5) . ?
C4 C3 1.384(4) . ?
C8 H8 0.9500 . ?
C8 C3 1.397(4) . ?
C8 C7 1.373(5) . ?
C15 H15 0.9500 . ?
C17 C18 1.443(5) . ?
C5 H5 0.9500 . ?
C5 C6 1.391(5) . ?
C1 H1C 0.9900 . ?
C1 H1D 0.9900 . ?
C7 H7 0.9500 . ?
C7 C6 1.376(5) . ?
C6 H6 0.9500 . ?
C18 H18A 0.9800 . ?
C18 H18B 0.9800 . ?
C18 H18C 0.9800 . ?

loop_
_geom_angle_atom_site_label_1
_geom_angle_atom_site_label_2
_geom_angle_atom_site_label_3
_geom_angle
_geom_angle_site_symmetry_1
_geom_angle_site_symmetry_3
_geom_angle_publ_flag
N1 Cu Cl 81.96(7) 3_666 . ?
N1 Cu Cl 98.04(7) . . ?
N1 Cu N1 180.0 3_666 . ?
N1 Cu N2 87.01(9) . . ?
N1 Cu N2 92.99(9) 3_666 . ?
N1 Cu N2 87.01(9) 3_666 3_666 ?
N1 Cu N2 92.99(9) . 3_666 ?
N2 Cu Cl 96.54(7) 3_666 . ?
N2 Cu Cl 83.46(7) . . ?
N2 Cu N2 180.0 . 3_666 ?
Cu N1 H1A 106.1 . . ?
Cu N1 H1B 106.1 . . ?
H1A N1 H1B 106.3 . . ?
C1 N1 Cu 124.91(19) . . ?
C1 N1 H1A 106.1 . . ?
C1 N1 H1B 106.1 . . ?
Cu N2 H2A 107.7 . . ?
Cu N2 H2B 107.7 . . ?
H2A N2 H2B 107.1 . . ?
C9 N2 Cu 118.43(18) . . ?
C9 N2 H2A 107.7 . . ?
C9 N2 H2B 107.7 . . ?
H10A C10 H10B 107.9 . . ?
C9 C10 H10A 109.3 . . ?
C9 C10 H10B 109.3 . . ?
C11 C10 H10A 109.3 . . ?
C11 C10 H10B 109.3 . . ?
C11 C10 C9 111.8(3) . . ?
N2 C9 C10 113.8(3) . . ?
N2 C9 H9A 108.8 . . ?
N2 C9 H9B 108.8 . . ?
C10 C9 H9A 108.8 . . ?
C10 C9 H9B 108.8 . . ?
H9A C9 H9B 107.7 . . ?
C12 C11 C10 121.2(3) . . ?
C16 C11 C10 120.9(3) . . ?
C16 C11 C12 117.8(3) . . ?
C11 C12 H12 119.4 . . ?
C13 C12 C11 121.2(3) . . ?
C13 C12 H12 119.4 . . ?
C13 C14 H14 120.2 . . ?
C15 C14 H14 120.2 . . ?
C15 C14 C13 119.6(3) . . ?
C12 C13 H13 119.9 . . ?
C14 C13 C12 120.1(3) . . ?
C14 C13 H13 119.9 . . ?
C11 C16 H16 119.5 . . ?
C11 C16 C15 121.0(3) . . ?
C15 C16 H16 119.5 . . ?
H2C C2 H2D 108.2 . . ?
C3 C2 H2C 109.7 . . ?
C3 C2 H2D 109.7 . . ?
C3 C2 C1 110.1(3) . . ?
C1 C2 H2C 109.7 . . ?
C1 C2 H2D 109.7 . . ?
C5 C4 H4 119.4 . . ?
C3 C4 H4 119.4 . . ?
C3 C4 C5 121.3(3) . . ?
C3 C8 H8 119.3 . . ?
C7 C8 H8 119.3 . . ?
C7 C8 C3 121.4(3) . . ?
C14 C15 C16 120.4(3) . . ?
C14 C15 H15 119.8 . . ?
C16 C15 H15 119.8 . . ?
N3 C17 C18 179.6(4) . . ?
C4 C5 H5 120.1 . . ?
C4 C5 C6 119.8(3) . . ?
C6 C5 H5 120.1 . . ?
C4 C3 C2 121.0(3) . . ?
C4 C3 C8 117.7(3) . . ?
C8 C3 C2 121.0(3) . . ?
N1 C1 C2 112.8(3) . . ?
N1 C1 H1C 109.0 . . ?
N1 C1 H1D 109.0 . . ?
C2 C1 H1C 109.0 . . ?
C2 C1 H1D 109.0 . . ?
H1C C1 H1D 107.8 . . ?
C8 C7 H7 119.8 . . ?
C8 C7 C6 120.3(3) . . ?
C6 C7 H7 119.8 . . ?
C5 C6 H6 120.3 . . ?
C7 C6 C5 119.5(3) . . ?
C7 C6 H6 120.3 . . ?
C17 C18 H18A 109.5 . . ?
C17 C18 H18B 109.5 . . ?
C17 C18 H18C 109.5 . . ?
H18A C18 H18B 109.5 . . ?
H18A C18 H18C 109.5 . . ?
H18B C18 H18C 109.5 . . ?

loop_
_geom_torsion_atom_site_label_1
_geom_torsion_atom_site_label_2
_geom_torsion_atom_site_label_3
_geom_torsion_atom_site_label_4
_geom_torsion
_geom_torsion_site_symmetry_1
_geom_torsion_site_symmetry_2
_geom_torsion_site_symmetry_3
_geom_torsion_site_symmetry_4
_geom_torsion_publ_flag
Cu N1 C1 C2 180.0(2) . . . . ?
Cu N2 C9 C10 168.2(2) . . . . ?
C10 C11 C12 C13 -176.1(3) . . . . ?
C10 C11 C16 C15 175.8(3) . . . . ?
C9 C10 C11 C12 100.0(4) . . . . ?
C9 C10 C11 C16 -76.4(4) . . . . ?
C11 C10 C9 N2 -62.2(4) . . . . ?
C11 C12 C13 C14 0.4(5) . . . . ?
C11 C16 C15 C14 0.3(5) . . . . ?
C12 C11 C16 C15 -0.7(5) . . . . ?
C13 C14 C15 C16 0.4(5) . . . . ?
C16 C11 C12 C13 0.3(5) . . . . ?
C4 C5 C6 C7 -0.1(5) . . . . ?
C8 C7 C6 C5 -0.4(5) . . . . ?
C15 C14 C13 C12 -0.8(5) . . . . ?
C5 C4 C3 C2 -173.3(3) . . . . ?
C5 C4 C3 C8 0.1(4) . . . . ?
C3 C2 C1 N1 -56.9(4) . . . . ?
C3 C4 C5 C6 0.2(5) . . . . ?
C3 C8 C7 C6 0.7(5) . . . . ?
C1 C2 C3 C4 99.8(3) . . . . ?
C1 C2 C3 C8 -73.4(3) . . . . ?
C7 C8 C3 C2 172.9(3) . . . . ?
C7 C8 C3 C4 -0.5(4) . . . . ?

_shelx_res_file                  
;
TITL sg114_a.res in P2(1)/n
    sg114.res
    created by SHELXL-2018/3 at 12:32:48 on 07-Dec-2023
REM Old TITL
REM SHELXT solution in P2(1)/n: R1 0.207, Rweak 0.004, Alpha 0.037
REM <I/s> 0.443 for 168 systematic absences, Orientation as input
REM Formula found by SHELXT: Cu Cl2 N10 C32
CELL 0.71073 14.4097 5.8858 21.8763 90 92.905 90
ZERR 2 0.0015 0.0007 0.0025 0 0.009 0
LATT 1
SYMM 0.5-X,0.5+Y,0.5-Z
SFAC C H Cl Cu N
UNIT 72 100 4 2 12

L.S. 10
PLAN  6
TEMP -173.15
CONF
CONN 24 Cu
BIND Cu Cl
BOND
list 4
MORE -1
BOND $H
fmap 2
acta
REM <olex2.extras>
REM <HklSrc "%.\\SG114.hkl">
REM </olex2.extras>

WGHT    0.056500    1.822000
FVAR       0.50551
CU    4    0.500000    0.500000    0.500000    10.50000    0.01831    0.01764 =
         0.01262   -0.00046    0.00217   -0.00337
CL    3    0.629988    0.146209    0.494206    11.00000    0.02161    0.01681 =
         0.03147   -0.00068    0.00048   -0.00049
N1    5    0.416149    0.355683    0.561152    11.00000    0.01805    0.01778 =
         0.01399   -0.00070    0.00279    0.00041
AFIX  23
H1A   2    0.362525    0.437610    0.559081    11.00000   -1.20000
H1B   2    0.401418    0.215347    0.546140    11.00000   -1.20000
AFIX   0
N2    5    0.428632    0.315093    0.433993    11.00000    0.02160    0.01825 =
         0.01596    0.00214    0.00191   -0.00184
AFIX  23
H2A   2    0.464762    0.305222    0.401164    11.00000   -1.20000
H2B   2    0.421912    0.171635    0.448637    11.00000   -1.20000
AFIX   0
C10   1    0.297832    0.273673    0.353901    11.00000    0.02593    0.03678 =
         0.02658   -0.00545   -0.00427   -0.00812
AFIX  23
H10A  2    0.293677    0.108757    0.362233    11.00000   -1.20000
H10B  2    0.234352    0.329889    0.343104    11.00000   -1.20000
AFIX   0
C9    1    0.336109    0.395675    0.411755    11.00000    0.02092    0.03250 =
         0.01979   -0.00395   -0.00118   -0.00237
AFIX  23
H9A   2    0.339738    0.560487    0.403157    11.00000   -1.20000
H9B   2    0.292062    0.374406    0.444571    11.00000   -1.20000
AFIX   0
C11   1    0.358211    0.311365    0.300705    11.00000    0.02656    0.02782 =
         0.01897   -0.00455   -0.00780   -0.00342
C12   1    0.421772    0.147663    0.283771    11.00000    0.04450    0.02189 =
         0.02153    0.00054   -0.00229    0.00578
AFIX  43
H12   2    0.424424    0.005943    0.304569    11.00000   -1.20000
AFIX   0
C14   1    0.478827    0.393706    0.206532    11.00000    0.03237    0.03928 =
         0.02063   -0.00029    0.00011   -0.00098
AFIX  43
H14   2    0.520075    0.422199    0.174883    11.00000   -1.20000
AFIX   0
C13   1    0.481419    0.187960    0.236963    11.00000    0.04368    0.03513 =
         0.02463   -0.00402    0.00210    0.01462
AFIX  43
H13   2    0.524040    0.073800    0.225883    11.00000   -1.20000
AFIX   0

N3    5   -0.085709    0.798275    0.553088    11.00000    0.05418    0.04157 =
         0.05006   -0.00916   -0.01030    0.00815
C16   1    0.355960    0.516467    0.269021    11.00000    0.02882    0.02959 =
         0.02807   -0.00208   -0.00706    0.00545
AFIX  43
H16   2    0.312772    0.630401    0.279367    11.00000   -1.20000
AFIX   0
C2    1    0.363126    0.210452    0.660889    11.00000    0.02863    0.03356 =
         0.01940    0.01192    0.00497    0.00181
AFIX  23
H2C   2    0.352370    0.054798    0.644908    11.00000   -1.20000
H2D   2    0.381937    0.199122    0.704940    11.00000   -1.20000
AFIX   0
C4    1    0.205336    0.283043    0.610641    11.00000    0.03199    0.02786 =
         0.01972    0.00132    0.00517   -0.00475
AFIX  43
H4    2    0.210318    0.143110    0.589415    11.00000   -1.20000
AFIX   0
C8    1    0.265372    0.553190    0.683347    11.00000    0.03291    0.03141 =
         0.01453    0.00215    0.00213   -0.00781
AFIX  43
H8    2    0.312151    0.599787    0.712866    11.00000   -1.20000
AFIX   0
C15   1    0.416089    0.557138    0.222373    11.00000    0.03767    0.02890 =
         0.02449    0.00724   -0.00517    0.00231
AFIX  43
H15   2    0.413794    0.698451    0.201368    11.00000   -1.20000
AFIX   0

C17   1   -0.105138    0.983807    0.549675    11.00000    0.02725    0.03695 =
         0.02323   -0.00204   -0.00104   -0.00133
C5    1    0.128231    0.419756    0.598616    11.00000    0.02404    0.04517 =
         0.02218    0.00349    0.00083   -0.00182
AFIX  43
H5    2    0.080865    0.373240    0.569498    11.00000   -1.20000
AFIX   0
C3    1    0.275188    0.346399    0.652957    11.00000    0.02434    0.02549 =
         0.01532    0.00621    0.00639   -0.00296
C1    1    0.440663    0.324171    0.626554    11.00000    0.02373    0.03491 =
         0.01845    0.00640    0.00208   -0.00183
AFIX  23
H1C   2    0.454807    0.474069    0.645326    11.00000   -1.20000
H1D   2    0.497497    0.229920    0.631116    11.00000   -1.20000
AFIX   0
C7    1    0.189557    0.690436    0.671448    11.00000    0.04320    0.02886 =
         0.02038    0.00100    0.01024    0.00479
AFIX  43
H7    2    0.184778    0.831029    0.692386    11.00000   -1.20000
AFIX   0
C6    1    0.120443    0.625346    0.629336    11.00000    0.03105    0.04516 =
         0.02686    0.00694    0.01172    0.00753
AFIX  43
H6    2    0.067840    0.720031    0.621306    11.00000   -1.20000
AFIX   0

C18   1   -0.130534    1.220683    0.545452    11.00000    0.03316    0.03682 =
         0.05599    0.00471   -0.00862    0.00101
AFIX 137
H18A  2   -0.090048    1.298306    0.517455    11.00000   -1.50000
H18B  2   -0.123482    1.290607    0.586077    11.00000   -1.50000
H18C  2   -0.195317    1.233987    0.529955    11.00000   -1.50000
AFIX   0
HKLF 4


REM  sg114_a.res in P2(1)/n
REM wR2 = 0.1297, GooF = S = 1.032, Restrained GooF = 1.032 for all data
REM R1 = 0.0511 for 3037 Fo > 4sig(Fo) and 0.0976 for all 4550 data
REM 206 parameters refined using 0 restraints

END

WGHT      0.0565      1.8131

REM Highest difference peak  0.526,  deepest hole -0.911,  1-sigma level  0.097
Q1    1   0.3655  0.1352  0.5062  11.00000  0.05    0.53
Q2    1   0.5415  0.0852  0.4897  11.00000  0.05    0.47
Q3    1   0.4589  0.4452  0.5472  11.00000  0.05    0.47
Q4    1   0.6366 -0.0250  0.5276  11.00000  0.05    0.39
Q5    1   0.4437  0.0671  0.5135  11.00000  0.05    0.37
Q6    1   0.4261  0.6154  0.4769  11.00000  0.05    0.37
;
_shelx_res_checksum              61870
loop_
_refln_intensity_net
_refln_intensity_u
-2.94 15.14
-6.70 11.32
67.70 12.72
106.46 13.15
12.34 10.15
784.39 17.18
-3.75 9.02
40.12 12.03
321.32 17.08
11.58 11.63
84.71 11.72
321.05 11.03
1599.59 18.22
446.46 13.34
18.65 8.01
472.12 6.77
2682.80 12.79
658.29 10.26
2364.57 17.15
902.93 11.22
4.15 6.34
26.39 10.24
1072.83 18.03
117.01 11.96
1.55 9.81
109.02 13.35
47.82 12.26
-12.85 11.98
18.78 12.49
29.29 13.40
80.81 12.90
99.87 14.94
188.31 15.71
114.75 15.05
60.16 15.49
-10.89 15.81
-3.92 16.96
-9.36 17.12
101.86 18.03
2.01 18.47
227.62 20.92
-1.81 18.16
-28.14 17.62
281.72 23.40
-13.48 20.50
62.50 20.86
47.61 12.86
-9.31 12.32
-0.97 14.91
-11.50 13.70
46.97 12.86
4.21 12.47
1058.12 18.80
-7.50 14.20
64.20 8.62
1371.00 17.28
468.66 14.89
339.11 12.61
252.31 13.65
17.39 7.17
15.02 7.18
5.16 7.74
137.50 9.10
-10.29 7.72
204.01 10.10
10.74 9.22
17.12 11.52
247.69 17.46
89.65 16.98
123.71 14.90
511.79 19.28
56.22 15.82
495.87 20.62
-5.53 15.54
74.67 17.93
90.43 17.93
25.44 18.99
67.37 19.35
22.51 18.13
27.67 13.02
146.99 14.92
33.65 12.78
50.85 12.73
506.06 17.52
78.81 13.82
-3.17 11.39
322.61 14.84
879.55 16.69
41.22 9.58
0.58 10.71
331.97 13.84
39.34 12.53
1134.66 18.45
482.91 15.30
25.62 8.26
446.15 10.35
593.78 12.83
880.90 13.33
199.00 10.67
17.48 7.18
365.62 7.10
30.37 7.41
14.38 9.04
65.84 9.56
173.52 11.34
14.00 10.67
86.05 11.69
1497.53 21.53
24.99 12.69
5.61 11.55
208.45 15.66
110.88 12.80
227.58 15.06
107.64 14.04
82.55 16.37
-0.28 15.29
-5.73 15.27
11.86 15.18
12.55 14.36
44.53 16.50
-22.01 16.07
80.96 18.13
21.07 19.48
-5.52 19.29
9.49 19.48
122.21 18.79
-18.98 20.23
209.27 22.83
8.03 20.60
12.24 13.82
187.07 14.24
15.93 12.53
333.33 17.05
35.68 14.62
248.60 17.28
223.29 13.72
18.60 12.00
25.07 11.01
-4.22 12.62
362.95 16.10
-18.26 15.37
274.61 14.31
95.27 10.33
7.25 10.08
149.44 12.23
52.55 12.32
-7.57 10.45
8.16 11.73
761.25 9.89
8.96 5.57
384.25 9.27
-6.42 12.16
1136.68 17.63
12.00 13.13
-1.70 13.64
14.31 13.95
30.76 13.93
43.66 13.54
48.24 15.35
468.01 18.64
-9.35 15.04
204.62 18.03
21.27 17.58
191.93 17.96
-25.64 15.99
223.40 19.16
1.94 16.75
202.10 21.36
68.39 19.81
289.83 22.79
43.68 19.64
95.18 20.50
-19.34 19.38
35.04 19.92
7.69 13.53
14.83 14.17
28.18 14.18
18.47 9.02
-2.63 10.02
150.86 12.59
19.10 11.23
17.06 8.67
1940.59 16.66
2205.18 17.82
39.02 8.33
2.54 8.89
874.55 16.79
64.91 11.20
14.63 12.96
78.41 13.48
7.90 13.15
697.39 19.06
173.18 15.22
373.00 18.00
82.45 15.23
1.20 15.67
404.18 19.20
141.07 17.39
61.79 18.03
2.86 16.32
546.43 22.10
50.26 18.04
5.86 18.61
155.69 19.97
3.93 21.72
13.01 19.85
424.78 26.78
16.28 21.05
55.04 21.37
91.54 15.11
5.58 13.29
43.46 13.94
469.59 18.48
1.40 14.01
252.83 13.78
14.39 11.87
59.39 8.25
84.73 8.93
152.39 6.89
313.89 8.44
359.34 12.11
152.32 9.88
9.40 7.75
30.28 9.67
190.58 10.38
26.97 10.63
428.75 14.18
41.10 11.30
599.09 16.82
242.10 15.13
54.88 12.58
430.56 16.96
65.54 15.61
0.24 15.26
231.01 16.70
15.82 15.82
3.09 16.21
197.12 14.01
23.21 15.49
5.47 16.49
6.87 17.68
239.35 19.14
54.91 18.65
128.75 20.24
110.77 21.46
60.11 21.21
-24.36 19.26
19.64 20.89
196.69 24.23
63.90 22.41
-11.96 13.42
28.92 13.91
407.33 18.57
-9.95 14.44
27.55 12.36
9.19 12.50
-5.04 10.63
81.59 12.57
48.97 13.64
-4.00 13.32
94.70 11.48
580.74 15.18
230.37 14.38
9.41 8.74
795.58 13.96
426.66 13.36
-3.16 11.42
2.01 6.57
505.37 10.95
495.02 13.14
119.83 7.52
204.50 6.51
270.55 9.16
1164.37 19.04
76.22 13.03
40.96 12.99
83.44 14.45
1007.18 20.92
29.53 16.69
76.35 16.39
550.70 19.81
565.68 19.97
15.19 16.16
97.89 19.21
243.27 18.47
-1.44 18.16
2.76 17.66
65.09 19.11
98.88 18.52
20.86 18.95
16.27 18.95
34.69 23.65
8.10 20.82
22.80 21.74
70.00 22.94
47.21 20.36
94.43 16.94
7.80 13.90
60.56 14.34
-0.53 14.71
-11.30 9.91
59.68 14.00
151.03 16.69
197.00 14.13
262.29 14.80
22.75 10.78
96.50 6.93
980.42 12.84
1954.30 10.53
185.61 6.49
77.93 7.10
37.35 7.33
7.32 7.18
17.63 9.42
185.49 12.46
181.78 10.62
-1.15 11.61
15.23 12.41
42.03 15.07
425.50 15.53
-0.80 14.97
232.38 18.17
19.24 19.42
75.67 20.05
9.83 15.46
57.51 20.57
184.41 21.11
34.91 22.97
26.88 15.18
14.09 13.65
43.47 13.70
82.65 14.68
84.42 12.70
54.37 13.82
202.32 19.33
870.12 19.14
1.76 9.24
71.37 12.09
1762.90 14.85
1458.21 14.37
38.93 7.36
536.52 11.50
1057.45 10.36
12.54 3.83
1070.47 12.70
883.53 11.90
1537.03 16.73
851.58 14.93
84.89 12.16
6.81 12.98
2.79 11.10
15.37 13.88
130.97 13.86
9.92 13.49
282.95 17.66
-14.23 14.21
509.93 21.38
-16.09 17.66
50.29 17.60
161.68 17.92
212.33 19.76
54.62 19.06
197.92 21.81
29.85 19.41
114.95 21.01
83.10 20.16
292.19 22.07
51.12 20.53
270.25 23.73
45.78 21.40
107.60 24.90
270.19 26.69
175.03 15.17
0.46 13.21
3.99 15.51
16.68 12.88
-2.70 15.45
567.23 17.19
24.11 13.45
6.16 15.37
-2.09 8.68
939.82 16.89
433.53 16.32
13.09 12.11
40.51 11.75
386.63 11.13
33.68 7.91
754.06 16.26
29.44 10.97
303.36 11.65
1276.18 11.51
123.15 7.96
16.58 8.32
16.90 9.93
413.11 14.74
9.35 11.78
150.47 14.56
-1.85 14.33
53.24 14.25
354.23 17.00
52.65 14.53
264.30 17.00
39.25 14.69
499.39 20.22
48.06 15.91
34.42 17.12
-29.61 15.29
10.92 17.37
7.66 17.78
1.83 16.82
18.83 16.76
20.99 18.15
1.65 18.44
-2.38 12.97
25.71 19.17
21.68 18.85
133.92 20.92
27.93 19.72
161.38 22.36
166.97 24.41
3.01 15.06
81.21 22.14
23.28 23.87
77.93 16.24
220.41 16.81
413.03 18.79
222.85 17.77
89.17 12.69
0.23 14.48
2.55 12.51
31.10 12.89
0.37 10.21
63.51 7.51
133.22 9.49
12.38 8.54
69.81 9.98
3299.43 19.03
0.08 8.53
642.17 12.44
864.57 15.90
111.38 12.21
220.80 13.14
1526.70 21.55
2247.40 26.31
33.64 17.11
74.79 16.17
16.67 16.33
7.78 18.20
18.01 16.69
379.94 20.96
-20.25 18.22
271.92 23.53
102.65 21.18
1.42 21.55
6.49 23.65
142.09 23.94
310.52 25.03
19.73 22.46
-25.78 12.27
43.35 15.64
107.99 17.34
-13.36 14.98
18.98 13.24
246.51 15.58
1055.20 22.82
113.80 14.01
108.88 15.49
48.54 10.43
-9.50 11.20
305.49 16.67
0.95 9.88
149.51 12.42
22.39 12.05
6.23 9.61
154.76 14.35
43.41 13.37
24.91 11.35
-4.38 10.53
2476.33 19.91
119.37 7.20
98.79 10.49
5.52 9.33
1111.01 15.46
63.99 14.79
11.05 13.20
959.22 20.57
256.83 17.49
112.83 13.18
34.50 14.80
282.66 18.03
1817.18 24.16
31.39 16.25
14.48 16.02
103.54 17.79
284.68 19.16
54.32 19.09
8.36 18.18
2.11 17.52
2.02 18.03
31.63 19.16
495.83 23.59
22.72 19.29
25.94 19.53
92.74 22.99
30.38 20.65
274.44 23.48
177.86 21.83
-9.14 21.93
66.91 24.48
102.31 23.98
56.07 17.48
53.91 13.65
9.14 12.86
6.60 12.01
1.35 12.79
288.29 18.45
53.03 15.14
355.27 16.77
86.43 14.98
18.60 11.68
21.43 7.63
158.37 10.75
26.87 4.90
25.46 6.73
10.91 4.70
336.47 8.60
12.85 7.14
71.91 9.95
527.89 15.09
182.47 11.72
309.78 16.52
702.30 18.04
16.76 13.25
39.33 15.31
-15.71 15.12
98.78 17.15
12.13 15.53
67.24 17.84
29.73 16.76
88.67 17.02
18.18 17.64
274.84 21.16
196.46 19.38
43.24 19.24
76.63 18.40
363.45 24.00
14.95 19.64
150.90 23.44
157.10 21.36
144.26 23.34
86.76 20.93
61.84 21.55
24.63 23.84
47.37 16.16
205.85 18.94
76.40 16.07
14.56 15.34
31.03 16.65
390.38 15.41
335.15 19.29
25.22 12.77
6.55 12.27
510.99 19.07
15.18 12.18
100.33 14.04
4.79 15.73
1.84 10.26
73.03 12.48
-0.40 13.75
50.05 13.64
355.52 13.90
10.49 12.29
1317.73 17.63
19.93 6.22
10.39 6.69
1686.01 11.83
0.66 3.58
2230.43 14.79
1.22 10.46
2.93 10.52
309.34 12.13
206.19 12.75
116.31 12.22
425.25 14.06
154.27 13.77
9.88 15.05
64.62 14.62
17.68 12.59
187.22 17.20
300.47 17.91
3.88 15.12
305.16 19.20
557.07 23.74
27.73 21.20
295.36 21.81
-2.41 19.45
94.43 19.14
31.31 20.39
16.52 19.82
111.30 21.99
12.49 20.26
47.32 20.88
22.52 23.38
246.34 26.08
135.86 22.36
93.66 21.96
108.35 26.09
473.75 27.54
21.26 15.22
6.92 15.58
52.17 17.47
10.07 12.85
18.46 14.34
116.26 15.24
116.35 15.79
332.87 18.33
15.65 12.86
24.23 8.97
327.29 13.18
91.42 13.23
97.37 8.83
10.70 7.01
47.80 9.59
144.73 13.80
21.99 12.87
-3.54 13.12
82.83 13.76
3.85 14.34
37.13 14.40
2.26 15.51
41.12 16.11
-29.12 17.42
8.10 17.40
43.06 17.19
30.00 18.46
42.76 19.10
118.68 20.62
220.86 21.55
71.34 21.54
39.32 22.36
58.08 23.24
191.10 22.97
11.56 25.15
-60.04 23.82
8.12 24.62
406.42 21.35
80.80 14.28
422.02 20.59
15.22 14.79
-7.53 17.47
63.49 13.23
42.10 13.78
64.72 14.63
512.73 19.98
17.06 11.61
236.60 13.73
79.30 14.47
340.95 17.33
562.52 15.97
239.07 15.25
233.28 14.22
875.39 12.39
-15.67 10.12
188.34 10.45
-1.97 6.18
73.28 9.01
226.97 9.89
143.91 16.63
47.45 12.97
225.34 19.47
77.41 14.60
638.96 19.66
46.63 16.58
-2.10 17.40
210.23 17.90
37.97 15.94
9.69 17.15
448.57 22.38
-1.72 18.36
-13.35 16.86
31.34 17.13
19.36 22.65
26.68 21.18
169.32 22.15
63.78 21.95
5.29 22.25
94.54 24.27
63.27 25.93
50.40 24.87
223.12 28.58
-16.07 15.82
332.97 18.56
265.43 18.66
326.55 20.75
184.60 14.15
474.32 20.91
146.71 17.80
41.78 10.23
5.53 13.59
255.45 17.28
495.32 11.81
312.19 14.87
16.63 9.12
179.83 8.11
4343.32 24.69
19.62 12.27
52.60 9.60
809.03 17.98
153.09 14.79
312.75 13.50
30.00 12.05
28.57 12.64
74.12 14.52
-3.66 15.00
0.79 14.98
458.31 20.48
44.19 22.12
220.39 22.97
765.80 24.49
-17.71 19.27
70.42 19.26
14.86 19.34
29.71 19.40
319.24 24.59
121.24 22.51
69.79 23.96
58.31 23.53
-13.45 26.09
8.90 25.63
-6.01 15.14
26.76 17.04
8.02 15.77
4.20 16.89
110.97 15.22
193.56 16.92
452.85 19.11
2.95 16.28
28.91 12.70
319.92 18.12
155.45 16.92
9.05 17.48
694.40 19.15
358.27 16.95
88.95 10.37
31.39 9.36
-6.53 12.75
3.13 10.72
5.59 10.08
353.10 13.00
740.68 11.59
136.12 8.45
22.53 10.34
92.78 10.31
4.31 10.72
765.21 17.62
108.79 11.81
427.61 15.95
38.92 11.32
2733.41 30.49
72.22 15.37
2.78 18.89
128.42 18.07
746.98 18.98
139.88 18.27
19.45 18.11
66.42 19.29
110.05 18.89
703.00 27.21
277.66 23.43
40.34 22.78
44.64 21.81
18.05 22.78
74.14 22.76
64.85 21.35
-51.81 23.33
81.05 26.58
106.57 26.35
288.90 25.45
197.02 26.19
24.01 17.31
32.56 13.64
14.45 14.00
95.88 18.39
27.95 17.75
7.14 16.17
43.45 18.83
181.81 16.32
54.28 14.64
69.55 14.35
381.04 15.14
540.47 16.76
512.10 15.02
160.70 13.13
234.03 13.24
233.87 12.00
30.34 7.95
215.06 9.48
10.62 7.74
1753.08 10.07
71.57 13.34
930.34 18.91
2040.05 23.46
8.34 13.71
1227.57 22.78
1368.21 23.28
3.98 13.48
-4.05 16.02
12.65 15.29
239.32 17.37
327.50 19.85
347.54 22.63
569.47 22.91
15.01 18.75
10.17 18.16
52.58 21.38
599.91 26.93
19.65 21.96
33.65 20.93
17.44 20.21
344.41 22.23
150.22 25.39
28.56 20.83
34.45 23.70
16.51 22.45
513.51 27.18
174.77 24.48
8.63 25.42
-5.06 16.67
23.83 15.57
3.21 15.99
11.47 17.57
23.14 12.52
7.67 13.39
92.29 16.97
426.19 17.66
101.94 18.26
10.86 9.18
102.69 14.46
572.34 15.41
282.63 12.05
1578.18 21.82
1.12 11.72
13.68 6.82
2579.89 23.13
1803.96 18.47
647.98 10.74
28.76 6.46
70.82 7.99
384.19 13.58
-0.43 12.43
783.03 18.47
73.90 15.17
29.07 13.18
-0.35 14.65
118.64 16.42
164.88 16.69
-17.36 17.69
152.89 19.42
1000.52 24.67
467.64 21.28
-17.76 20.43
266.58 21.87
-1.50 19.98
124.13 20.41
2.30 21.44
-18.24 22.35
127.37 25.05
225.21 25.03
65.74 23.70
111.26 27.99
163.36 28.79
89.24 27.24
7.19 15.43
562.08 22.47
41.66 19.31
419.52 22.02
11.41 15.30
129.76 16.69
215.39 17.64
14.52 10.22
40.38 12.17
36.99 12.55
-2.23 13.29
59.17 14.48
29.11 9.56
20.02 13.15
228.78 12.63
234.90 7.49
292.41 11.74
33.18 7.87
11.84 7.69
921.70 15.28
234.97 13.54
42.89 14.89
386.70 18.94
1.83 16.52
77.91 19.75
30.01 18.08
249.80 20.38
131.06 19.74
542.71 24.50
249.36 22.43
94.39 20.38
139.42 20.41
10.96 22.00
-7.17 21.57
-1.80 22.57
387.39 25.33
4.83 23.24
164.96 26.76
29.23 24.72
67.10 24.84
43.82 28.88
49.42 26.52
28.45 17.46
114.23 14.68
1105.53 26.03
109.48 18.10
49.17 16.66
0.75 13.13
91.06 13.60
168.52 14.77
162.04 15.62
187.13 16.72
47.27 10.26
41.09 15.20
26.71 15.11
23.82 14.87
209.21 12.59
11.91 9.30
53.97 9.54
526.84 14.51
12.37 12.24
511.78 13.52
-7.74 10.78
171.05 15.96
21.82 13.38
583.19 19.49
837.14 20.77
231.19 19.75
41.56 17.26
-9.83 16.31
2.59 18.33
193.59 17.60
116.41 19.03
8.98 21.47
9.03 20.77
45.49 19.91
165.39 25.64
50.54 23.34
69.09 21.64
2.24 23.61
11.13 24.26
29.67 24.63
147.04 24.91
81.87 26.78
-28.44 24.08
-16.28 26.30
19.24 14.30
214.37 21.66
29.62 19.56
39.26 15.80
457.47 17.94
32.34 17.23
10.17 14.87
427.81 18.81
327.10 19.79
37.65 16.32
46.56 16.03
-11.07 16.33
961.86 21.62
63.81 13.60
365.51 12.02
51.84 8.91
37.83 8.87
3.94 7.67
27.37 11.80
13.29 9.33
2844.67 22.10
98.63 8.44
74.08 13.96
413.84 14.86
487.29 14.41
278.35 19.49
409.72 16.93
300.03 19.32
102.35 15.62
21.48 15.48
62.71 14.76
141.25 17.96
81.10 20.93
187.85 20.62
17.84 13.02
-21.42 17.94
-12.97 20.19
32.14 21.15
279.19 23.63
82.81 22.64
47.07 23.47
338.64 26.15
37.35 23.82
28.51 23.30
394.39 29.08
225.29 27.91
45.87 24.73
-15.39 15.00
87.96 16.75
11.37 17.55
36.05 18.61
45.29 18.09
494.85 20.30
165.63 18.40
33.36 16.96
79.15 14.25
-10.07 12.36
276.64 11.86
247.32 15.56
145.29 10.49
80.85 8.77
27.49 8.77
141.03 11.61
60.36 7.92
18.78 9.35
238.18 17.56
40.04 14.04
129.91 13.67
573.58 19.07
125.31 16.24
764.99 22.67
288.01 20.42
43.23 21.50
69.13 18.00
20.42 16.55
2.24 18.90
292.24 21.77
66.90 20.57
18.14 19.12
129.98 23.08
127.51 21.28
42.22 26.99
48.80 23.21
-3.86 22.51
19.29 22.15
17.46 23.83
273.08 30.35
-9.12 27.38
40.82 19.94
-9.17 13.90
44.63 19.81
206.26 17.05
9.47 16.91
35.05 12.27
124.54 17.56
341.69 16.66
183.27 17.20
-11.30 16.32
-13.84 14.13
113.97 14.58
152.15 11.74
72.71 9.88
-1.86 7.85
352.81 10.44
17.61 11.43
66.53 19.88
544.24 22.52
93.64 17.66
73.88 21.96
40.87 19.82
23.46 20.03
207.04 23.75
24.58 20.91
10.25 24.64
217.68 25.66
-2.48 23.12
269.02 27.24
-3.68 27.23
136.35 28.46
69.34 26.63
3.95 16.86
272.39 21.02
108.12 19.40
27.18 12.94
64.88 17.27
27.88 18.00
123.02 11.55
94.10 15.98
2.07 12.66
1.67 14.57
305.13 15.41
-5.28 13.60
250.51 12.28
441.19 16.88
13.64 11.23
59.18 12.33
16.47 11.46
4.79 7.10
144.11 7.93
14.79 8.76
95.34 17.94
521.19 17.36
92.97 14.17
357.35 26.41
43.21 20.15
15.52 19.72
46.58 20.31
236.85 21.76
118.10 21.15
49.44 22.81
186.06 24.51
59.16 22.93
207.92 23.74
248.62 28.39
-13.75 25.10
115.28 30.12
9.05 25.10
56.62 29.67
160.49 17.16
186.62 17.95
45.78 20.25
-20.79 20.62
24.82 14.02
51.63 17.73
270.55 18.59
551.50 19.88
68.38 16.87
404.55 17.06
343.15 18.09
-6.01 17.29
1168.36 20.55
-1.90 12.96
89.25 11.13
1245.32 17.45
357.63 12.88
1118.87 15.15
1218.53 13.93
22.28 8.71
48.80 15.99
144.71 14.19
794.19 18.80
140.85 15.72
179.30 12.02
103.97 14.05
208.80 17.29
42.23 16.57
287.59 18.90
207.37 17.29
17.99 15.15
77.52 18.39
326.90 20.29
6.86 17.54
56.86 23.48
174.84 21.98
42.94 25.58
68.71 21.65
42.14 22.20
0.22 25.95
3.65 22.88
41.28 28.49
110.84 30.01
818.49 26.28
30.84 19.27
3.20 18.49
13.20 12.35
-6.07 14.95
114.21 17.25
34.22 15.01
2216.96 25.03
12.74 7.81
-16.28 10.85
227.36 13.03
14.14 12.55
143.26 10.60
591.28 15.49
117.96 14.99
540.70 18.93
1653.53 24.34
173.63 19.69
76.21 19.43
20.40 18.66
225.34 20.35
78.42 22.81
56.57 21.09
-23.79 21.03
121.68 22.24
30.91 22.65
147.29 25.06
295.01 26.34
232.96 24.46
-9.54 22.37
174.18 24.14
31.29 26.38
141.44 32.11
26.83 30.32
31.77 1.90
9.11 5.96
4.29 7.13
1.93 9.49
568.19 9.57
59.77 10.46
-1.82 6.36
534.96 6.96
-8.38 5.75
8.17 8.07
-0.67 9.41
11.05 11.39
24.76 11.72
19.65 10.35
1.06 6.32
8.85 7.67
12.61 9.32
21.78 10.11
98.95 11.22
65.55 11.26
1730.89 14.59
-0.15 6.92
26.86 3.58
269.40 6.18
59.65 10.62
504.07 13.81
89.02 3.79
392.15 14.76
67.21 11.95
44.84 11.98
76.33 12.69
174.92 14.15
-1.98 12.52
47.51 13.45
64.65 8.73
297.74 5.83
138.79 9.80
97.86 5.11
8.28 10.29
18.79 11.75
74.74 12.34
34.61 11.56
214.97 13.07
264.18 12.11
92.18 8.29
74.23 7.57
171.35 13.21
34.59 12.06
115.16 12.60
-0.36 8.86
12.17 7.39
21.26 11.17
61.72 13.03
-7.69 10.16
-8.59 10.35
3.56 5.08
39.40 6.29
33.68 6.92
5.27 6.33
41.27 7.88
2.22 6.83
26.37 8.85
16.98 9.11
54.11 10.61
10.46 10.63
28.93 10.06
17.64 9.96
832.01 6.82
1.33 8.35
4.76 8.85
106.35 10.60
14.75 9.57
1477.34 8.56
68.69 2.10
195.09 12.08
38.96 13.74
18.11 10.40
22.62 11.82
53.69 12.75
-1.31 7.56
223.12 13.75
199.69 11.55
175.19 8.20
6.30 5.67
35.96 10.57
2.84 11.17
63.49 9.44
89.98 9.27
0.25 11.47
105.76 13.05
7.17 10.37
-2.75 4.68
18.74 8.22
30.03 8.15
168.96 5.91
151.98 8.62
304.93 7.99
268.59 5.32
210.57 7.81
25.68 5.97
-0.36 5.70
10.59 7.37
53.89 7.35
6.19 8.06
13.53 8.56
80.13 9.91
25.52 9.53
49.49 8.93
24.74 7.70
-2.10 7.92
0.78 8.10
-10.13 5.45
186.99 10.56
272.27 9.24
177.82 9.65
291.97 11.88
101.93 8.61
-0.04 11.95
184.21 13.75
-17.07 11.90
248.90 6.33
113.54 11.92
514.65 12.19
220.08 13.69
43.84 12.52
-3.47 4.67
23.09 10.58
334.96 8.04
108.45 10.22
-8.87 9.35
17.66 8.10
249.93 5.95
106.16 10.09
1117.05 17.66
157.62 7.97
-4.55 5.15
29.20 7.97
131.40 11.12
15.59 6.87
4.49 6.38
103.73 8.50
140.27 10.75
1094.81 16.60
56.23 7.52
19.15 8.15
63.32 9.09
24.63 6.37
104.59 8.05
193.99 8.16
43.28 9.22
77.17 8.94
247.18 11.86
-16.95 11.82
546.03 13.57
21.82 11.66
34.73 11.82
94.95 13.62
151.91 6.39
700.91 16.03
27.19 8.17
72.45 9.91
340.72 9.66
116.77 11.82
80.66 11.66
-4.16 7.44
197.75 11.82
15.49 11.26
-0.07 7.78
407.04 10.01
9.23 10.00
46.97 11.77
155.49 9.01
13.80 7.30
186.56 10.14
86.21 8.24
118.20 10.04
86.75 6.40
-1.93 6.96
55.49 8.46
0.96 1.89
2026.35 15.68
11.66 7.30
15.09 4.75
1223.11 13.47
11.88 6.54
683.04 7.64
718.57 13.91
223.30 12.26
37.03 11.05
-3.95 10.86
81.53 11.84
158.11 6.81
386.36 4.55
259.15 12.13
1804.95 17.41
846.89 15.25
-5.31 4.49
141.61 12.46
330.42 14.14
140.43 13.89
7.83 9.49
190.72 7.39
36.19 6.44
111.14 11.68
0.22 11.39
119.87 13.36
39.30 12.51
331.49 12.17
6.83 10.53
35.17 11.14
39.95 12.48
4.48 9.48
7.46 10.80
15.86 11.14
42.88 7.24
63.33 5.68
32.24 4.88
377.37 10.10
143.40 10.03
613.13 9.18
25.66 8.31
279.55 4.93
11.02 8.12
44.79 8.30
431.43 7.19
431.26 8.56
-17.59 9.98
12.52 11.63
18.60 11.03
204.31 4.75
109.42 11.30
0.73 11.91
118.31 14.20
135.44 13.12
2.62 4.99
293.31 12.31
37.47 11.89
63.80 7.99
3.78 9.93
32.12 8.63
4.72 6.46
23.43 11.57
76.08 12.50
11.67 10.06
-10.70 6.53
22.42 4.94
11.31 6.18
112.30 8.53
171.15 10.74
110.74 10.58
35.41 9.19
10.47 8.04
328.93 12.29
204.17 9.19
-3.81 8.43
610.50 7.74
56.83 9.59
156.88 6.14
1200.56 11.93
264.26 9.00
159.60 10.03
349.60 10.84
-0.68 11.35
5.90 10.02
170.73 11.30
5.98 9.88
300.25 12.81
159.17 12.05
24.22 10.90
72.71 11.83
532.87 4.98
292.06 8.19
575.25 10.44
5.73 5.90
-4.11 2.21
6.27 10.88
149.90 12.81
7.38 11.86
145.82 13.26
37.78 12.52
419.72 16.59
799.75 8.74
55.27 7.74
42.05 7.60
33.87 9.12
140.52 11.66
135.10 10.79
3.12 8.96
347.36 11.80
7.42 4.91
-3.49 3.63
464.68 9.44
9.67 5.02
15.07 7.88
191.22 8.81
99.82 8.04
367.27 11.41
535.42 8.12
278.64 7.90
-6.50 7.43
27.23 11.72
980.92 11.43
46.96 7.69
8.50 8.66
8.28 9.05
17.68 11.96
44.79 11.37
5.98 11.32
0.11 3.63
53.27 4.65
453.32 11.59
650.09 14.16
23.45 9.87
21.07 12.16
274.02 9.85
1263.87 16.27
477.95 14.56
193.06 12.72
144.46 14.13
265.97 11.16
130.87 7.56
65.09 11.61
70.49 12.09
65.76 12.21
-13.71 11.44
19.96 12.30
61.53 13.20
425.07 11.08
10.95 7.02
182.40 6.59
48.44 10.20
246.54 13.30
43.41 7.76
428.06 10.24
27.47 9.65
-5.08 10.81
15.31 9.19
175.44 4.98
95.71 9.87
244.72 9.08
15.57 8.35
60.64 7.39
28.14 7.60
57.26 4.91
8.78 7.61
5.34 7.60
207.82 8.85
11.09 12.15
28.81 5.85
132.66 8.93
92.16 8.57
37.38 11.42
10.87 11.10
11.39 9.43
-3.88 9.81
18.89 10.38
9.00 10.28
111.56 11.57
13.72 5.63
513.04 10.88
149.70 9.55
287.57 12.69
120.12 11.74
98.69 11.65
2.11 11.04
143.42 12.95
20.94 12.44
206.08 14.72
28.92 5.06
720.28 17.47
28.16 8.00
66.44 6.46
217.89 11.17
24.07 4.57
115.18 9.23
-20.41 9.87
34.45 11.30
89.56 12.13
48.57 11.30
35.46 12.18
4.95 12.13
155.90 10.61
3.92 10.31
16.14 10.75
20.88 11.24
15.23 11.43
105.12 10.73
96.62 6.05
164.50 6.42
374.55 12.67
24.75 7.70
15.06 9.51
16.97 9.33
2.54 8.20
60.50 9.60
73.78 5.79
817.16 11.68
2.50 6.42
-4.45 11.40
118.68 12.29
45.91 8.66
31.65 10.53
8.04 10.72
423.66 11.53
-12.90 10.02
228.05 4.86
18.84 4.76
755.28 13.95
52.32 13.38
1.01 4.82
0.24 10.76
226.86 13.08
45.09 4.16
189.12 11.31
548.97 11.91
20.83 9.98
4.65 9.51
75.91 7.79
219.79 7.17
40.01 8.91
-0.40 9.54
74.46 8.15
5.99 10.23
476.92 11.49
799.43 13.51
813.07 13.14
69.37 10.34
750.62 9.56
450.46 7.10
113.58 8.79
5.98 8.04
1251.50 17.94
24.14 10.85
91.45 6.22
5.20 11.79
38.34 11.35
425.03 9.78
136.16 12.04
46.62 11.01
358.56 6.70
3.43 7.14
47.84 9.03
15.39 9.14
67.82 9.76
149.55 10.71
48.37 10.02
65.27 10.67
376.14 13.49
115.03 11.38
1119.58 12.12
90.20 6.07
3.16 9.44
165.29 12.97
142.18 13.39
465.03 10.30
1878.79 17.90
139.98 6.37
-7.36 10.53
90.57 12.20
81.09 13.58
220.69 12.56
111.97 11.94
100.35 11.56
56.07 11.25
-7.78 10.89
47.81 11.53
10.74 12.07
3.22 12.32
-3.42 12.73
124.77 10.17
148.65 7.65
48.00 7.02
24.32 10.29
115.79 10.69
14.06 11.48
113.46 13.22
187.90 8.54
32.08 9.27
322.32 10.53
77.73 8.25
19.11 10.49
197.69 1.90
8.97 10.61
41.57 8.00
3.36 8.62
181.69 12.45
163.10 7.97
21.23 7.59
52.28 8.48
44.57 10.36
39.97 10.57
50.12 9.63
61.83 6.20
214.14 6.34
246.78 8.60
787.61 13.15
39.70 13.20
66.18 12.96
336.36 10.26
6.02 10.47
558.72 14.76
28.22 10.88
327.18 14.10
84.47 12.33
192.82 12.79
76.37 12.25
95.57 3.30
70.10 8.63
375.58 14.46
663.70 11.95
256.28 10.70
3.38 6.98
1.32 4.35
32.32 8.06
127.20 10.82
11.01 10.04
17.05 10.79
30.74 8.33
54.03 9.88
14.92 10.91
149.00 9.34
107.37 12.75
85.17 6.28
7.06 8.07
901.60 11.85
85.94 8.69
290.33 9.82
1202.29 11.59
6.61 7.29
30.47 7.88
3.31 9.27
28.83 10.58
24.48 7.94
432.47 7.66
-0.61 11.10
64.99 11.28
238.17 8.30
116.15 11.07
26.91 10.43
170.45 9.80
76.21 9.32
58.47 9.38
196.69 10.92
473.65 13.22
214.65 11.50
484.44 8.56
147.31 8.78
336.09 9.81
65.32 9.31
320.21 15.28
60.07 13.21
987.50 15.35
39.26 9.66
68.43 9.93
73.37 10.20
204.28 8.07
49.53 10.86
172.85 12.34
38.76 11.20
62.84 12.01
12.98 11.64
25.58 12.18
14.21 11.56
40.47 10.34
11.89 10.80
8.83 11.04
20.01 11.63
15.23 11.91
19.59 12.63
17.64 9.08
563.62 9.21
63.51 9.24
248.07 5.69
0.24 4.49
0.19 10.01
349.83 7.07
62.10 11.33
-3.93 10.23
4.21 9.55
286.42 8.28
180.32 11.85
64.68 10.56
73.39 10.42
253.02 6.80
143.37 8.38
0.87 6.09
50.39 13.30
12.96 12.01
114.97 10.27
148.49 12.61
14.81 11.62
719.98 10.27
4.29 8.97
4.63 10.31
30.10 12.38
427.71 8.55
200.48 9.30
227.49 6.21
17.53 10.37
-5.22 13.07
26.50 12.53
418.74 12.68
34.44 5.79
146.72 8.88
262.23 11.86
29.85 5.97
432.46 10.42
172.92 10.74
762.93 8.35
115.03 10.53
9.96 11.35
51.71 10.53
464.87 7.89
64.85 10.43
922.85 11.70
91.91 9.41
95.70 10.59
8.08 9.86
112.74 8.47
438.21 12.48
270.36 9.63
4.51 8.20
231.10 10.32
17.84 9.05
207.48 10.97
2.90 9.37
217.14 11.17
930.10 10.83
9.64 7.52
46.83 7.84
1.65 11.58
0.26 12.10
690.70 10.58
4.10 11.21
14.93 12.63
332.87 8.41
-14.92 9.71
265.77 12.44
-0.49 10.79
102.31 11.82
-9.84 11.54
355.38 6.88
-9.20 13.62
1075.42 10.10
43.38 11.43
8.80 11.39
-10.62 8.79
224.30 12.02
25.25 11.06
41.62 11.34
43.04 11.48
19.26 11.83
57.38 7.17
2.29 7.99
21.45 9.08
117.45 11.80
295.19 10.80
57.51 6.54
46.90 8.30
34.55 6.06
195.58 6.23
5.02 8.03
33.54 8.29
51.86 3.30
626.18 12.23
60.37 11.10
24.28 3.49
580.94 11.33
53.31 11.28
608.66 12.55
144.39 11.03
122.38 10.19
4.36 9.58
120.39 7.90
10.28 9.79
11.16 11.84
-4.33 4.81
25.44 12.64
544.35 10.95
67.94 9.38
78.19 12.08
6.23 12.34
6.25 5.71
129.46 14.27
139.08 9.39
49.34 14.26
20.66 8.81
768.35 9.92
14.95 9.75
99.16 12.03
10.97 11.80
-5.32 12.79
11.36 13.08
345.32 9.84
515.00 12.79
60.24 11.40
54.01 12.37
9.43 7.99
6.23 10.02
88.80 11.23
-12.40 10.76
34.25 11.89
28.31 11.90
139.20 13.64
401.96 11.22
118.06 7.14
133.03 6.74
5.58 9.10
668.75 14.37
1074.73 12.77
46.54 10.82
4.89 9.75
45.01 9.36
12.38 10.02
636.01 9.40
55.49 9.58
185.05 11.15
426.90 10.81
88.32 8.87
120.11 9.36
291.13 11.01
2.84 8.87
3115.57 17.24
398.77 9.81
84.55 9.22
24.24 13.15
116.21 5.38
12.47 8.43
658.17 10.84
7.63 12.33
565.25 5.08
92.54 8.87
186.84 9.90
222.22 10.77
-8.90 11.20
98.13 12.75
124.76 5.98
152.02 15.49
135.22 5.60
-5.10 7.10
419.72 11.82
35.20 13.62
354.83 8.67
6.06 10.47
32.55 11.01
83.85 12.13
96.59 12.88
-3.01 11.84
-4.14 12.24
0.24 9.36
-13.05 10.02
234.30 14.02
52.19 13.05
9.70 11.90
71.87 12.78
0.08 12.45
252.06 10.50
13.87 8.03
106.43 11.52
28.94 7.56
11.86 7.87
39.15 9.80
31.65 9.09
29.37 6.93
1152.65 10.24
50.53 9.11
87.18 6.35
123.96 10.79
41.01 9.13
18.18 9.39
33.68 13.91
4.26 7.97
151.26 11.15
19.28 12.98
176.46 6.95
15.17 12.37
94.15 13.08
6.26 4.59
1742.01 13.52
1.65 9.58
211.78 11.42
47.42 10.79
445.55 14.22
80.09 11.33
376.14 5.39
4849.40 19.40
75.48 14.74
12.19 3.78
105.35 9.36
46.75 13.82
39.82 10.25
41.72 11.22
-2.39 11.78
-8.80 12.08
374.76 4.63
367.45 6.16
136.84 11.22
4.96 10.16
11.03 12.53
134.96 14.29
208.03 9.71
-4.86 12.85
16.38 7.30
56.88 6.68
97.78 7.18
334.92 10.86
91.29 5.79
17.28 8.77
25.71 8.45
33.47 8.19
25.42 8.53
139.79 10.25
182.81 6.67
136.20 7.43
16.38 6.99
310.73 9.74
101.47 8.37
206.61 9.61
150.33 9.39
1025.85 13.43
126.10 9.02
6.91 9.84
251.92 4.09
11.52 12.49
-0.82 5.62
143.52 9.38
29.02 12.55
144.81 6.71
1386.68 13.93
17.60 8.46
46.63 12.32
7.63 12.13
-0.72 5.94
-2.95 7.60
-16.39 13.97
90.11 11.67
96.46 12.40
36.02 12.10
32.69 12.19
1.29 11.93
45.53 14.12
335.06 10.41
273.25 10.39
44.46 10.02
23.97 7.01
87.78 6.37
998.86 14.48
14.45 4.29
10.78 8.46
13.38 7.78
193.17 10.18
139.92 5.88
16.98 9.29
22.08 8.21
4.16 11.18
63.76 6.88
66.58 9.78
45.39 8.47
222.84 10.70
35.85 10.43
4.16 12.96
2930.64 13.58
1.61 8.92
64.77 12.39
41.64 6.45
218.80 12.33
116.06 14.10
-11.80 6.92
386.85 10.37
74.03 9.74
-16.29 11.38
135.99 12.92
29.66 8.75
12.92 9.35
119.61 12.56
48.90 14.35
334.63 11.91
0.05 2.86
523.25 11.75
42.92 14.68
356.99 16.80
37.41 9.82
222.19 12.92
68.69 13.27
49.38 13.40
13.14 6.66
60.68 8.97
132.63 15.74
14.56 13.68
15.56 6.98
119.45 6.80
39.03 10.71
32.93 11.59
22.53 13.16
37.87 13.74
540.70 13.97
88.25 9.15
46.88 8.82
2219.45 17.28
67.83 10.93
36.85 7.92
6.70 5.97
16.72 8.22
523.70 11.10
181.05 8.97
9.08 12.90
188.70 14.66
112.95 13.05
-2.88 8.17
-1.56 12.21
19.58 6.76
4.96 11.96
88.56 9.95
38.55 9.80
79.76 10.54
21.51 10.73
87.74 11.69
110.90 11.56
103.39 7.72
107.82 9.63
92.99 14.55
44.81 6.12
42.30 8.29
194.66 14.68
1.63 2.47
24.66 7.31
32.72 14.88
1432.75 16.51
-0.35 13.33
147.54 14.65
1.51 14.58
24.49 3.91
164.69 11.87
273.01 13.24
19.40 11.53
86.24 12.50
387.90 15.17
21.13 12.71
68.23 13.20
256.00 11.12
5.09 10.73
148.08 14.18
-0.60 13.28
53.81 10.80
-2.00 11.05
14.47 11.71
2.81 11.77
-9.91 12.41
10.76 6.03
72.04 8.05
45.80 9.07
13.72 6.02
5.65 10.09
79.67 8.65
-2.22 8.43
105.19 6.02
85.64 6.47
18.31 7.85
135.78 9.44
13.75 7.65
124.74 11.26
-4.89 11.30
3.46 11.90
2.12 6.08
-14.39 12.81
1575.66 14.67
213.21 12.45
-8.68 11.74
379.76 11.32
205.93 13.55
42.21 12.01
131.12 8.31
7.84 12.22
153.30 13.55
51.68 8.22
99.89 10.84
90.49 8.24
18.43 10.97
28.23 7.11
210.46 16.42
-5.24 9.50
134.54 11.08
111.83 13.00
14.57 12.90
272.60 9.23
-32.59 14.21
80.66 14.51
316.50 12.66
10.77 10.58
174.03 12.56
16.47 11.77
441.09 15.61
-3.92 11.34
52.13 8.63
57.83 9.26
15.98 7.84
507.03 11.69
6.20 7.88
22.78 7.34
142.17 10.44
161.72 7.78
331.48 9.06
23.65 13.41
116.24 10.55
13.88 10.90
180.16 15.65
402.83 11.42
42.77 12.85
137.58 11.00
20.24 13.77
191.36 13.58
131.57 13.30
36.98 9.13
-0.48 11.31
63.02 8.95
71.11 12.09
-0.45 11.68
88.25 14.93
5.20 6.25
383.11 17.54
78.73 6.34
4.29 5.67
25.31 13.67
858.71 6.04
47.25 14.68
23.04 4.74
2.68 5.65
147.86 15.40
177.56 5.34
526.99 14.74
253.63 13.53
62.83 9.92
68.61 13.53
138.99 15.21
21.00 14.60
3.29 15.17
172.45 8.14
97.82 10.55
-10.62 11.91
44.58 8.22
-0.69 2.82
123.87 8.20
110.13 6.55
494.58 12.51
599.22 8.89
212.31 9.12
1.82 7.76
40.37 6.38
574.73 12.02
85.69 5.50
780.25 10.37
0.14 7.19
139.03 8.82
1480.09 17.87
-5.13 12.77
64.35 7.76
49.73 12.82
170.68 13.37
31.46 10.52
85.35 12.73
-0.36 8.48
19.29 9.08
259.74 10.78
61.50 10.78
243.84 13.15
14.22 14.19
359.80 8.37
12.38 13.92
2688.97 18.06
235.79 15.53
-2.46 14.00
177.08 7.38
63.60 16.20
149.83 11.34
172.08 14.57
-17.75 14.02
1082.38 10.72
0.07 7.57
16.10 13.67
155.69 14.95
14.55 10.02
24.08 14.87
10.77 13.60
24.16 6.87
53.33 10.02
1.45 4.51
205.70 13.21
6.22 7.28
260.38 12.61
19.64 6.42
81.00 7.09
13.77 12.42
195.73 12.93
13.84 12.69
54.59 9.98
10.78 12.68
-5.55 6.67
42.64 11.64
75.18 12.87
193.63 13.27
68.73 13.11
1534.48 13.72
208.31 11.18
28.08 6.77
159.75 9.16
375.02 8.19
166.26 15.54
99.65 6.12
54.54 9.10
7.31 9.71
208.20 15.71
235.62 9.32
507.44 12.18
1111.63 19.85
34.01 16.44
107.28 5.61
185.04 16.82
-9.89 8.67
10.45 13.96
31.18 14.22
32.38 14.83
145.49 3.27
471.35 12.79
45.08 13.13
94.05 13.99
22.90 13.29
833.42 13.63
12.04 13.00
107.71 14.53
42.03 10.76
15.34 14.90
-6.94 12.95
-4.96 7.93
4.50 8.18
13.80 7.11
247.47 4.33
275.50 8.79
59.36 5.62
209.08 7.77
22.16 6.64
60.28 7.21
14.22 12.15
395.71 13.18
-0.95 12.57
315.17 10.63
37.99 12.92
86.89 11.09
40.94 12.53
36.79 12.68
560.51 12.30
291.39 11.26
266.40 13.26
139.21 13.42
160.49 7.60
259.73 13.61
94.49 10.54
55.43 15.73
179.42 11.36
90.92 14.45
362.67 16.53
18.95 7.43
179.94 12.14
175.21 12.47
71.50 16.71
73.04 7.70
131.02 14.51
86.09 13.56
214.33 5.88
2.61 15.18
23.39 10.44
82.82 11.70
363.65 14.68
2.50 12.38
235.28 13.84
73.47 16.02
103.69 9.88
252.38 13.42
532.56 18.15
337.08 16.09
16.02 6.60
2.61 16.37
34.80 5.92
107.85 10.68
0.98 10.08
7.10 10.48
3.21 11.82
36.38 12.42
75.36 10.15
34.57 16.51
-13.57 14.37
181.39 10.31
35.34 10.40
211.35 8.09
439.73 9.25
3.88 6.49
59.63 7.76
1755.25 19.40
22.79 12.50
361.91 15.55
-12.38 14.20
11.72 10.25
-6.05 12.17
-21.68 12.28
219.33 11.35
173.23 13.77
181.04 13.48
8.65 15.51
24.88 11.25
6.06 7.59
265.51 13.38
110.70 15.42
973.94 14.93
1185.83 8.86
321.81 18.63
201.72 16.41
50.54 10.50
1819.29 19.56
583.57 16.52
13.38 13.09
257.58 14.63
8.42 16.38
166.57 15.70
34.96 6.73
29.19 14.97
556.16 14.91
19.40 11.20
278.31 13.96
12.30 14.67
-4.38 9.30
36.81 15.94
24.64 14.08
111.49 9.76
34.56 11.06
26.22 7.58
543.04 8.91
32.59 5.67
18.72 5.50
136.49 6.43
276.48 14.52
13.53 12.09
47.10 11.93
34.64 13.35
1443.20 16.91
157.95 13.50
87.49 14.87
175.23 14.28
19.70 12.25
125.76 12.89
534.29 14.21
38.59 9.26
1008.81 15.87
170.46 11.84
1281.97 17.42
97.24 15.31
256.88 16.27
467.83 10.33
63.55 16.08
29.71 15.88
334.18 17.05
81.18 15.42
1.72 6.43
87.70 8.57
175.16 16.70
349.45 10.53
104.02 15.34
33.78 13.91
8.20 16.04
44.86 15.40
127.86 8.61
1.07 14.05
110.81 11.43
3.52 10.45
45.45 15.20
54.68 13.84
99.43 8.50
7.64 9.21
628.37 17.48
62.63 5.32
289.14 12.84
9.36 12.49
171.84 12.33
1571.57 11.22
59.05 12.51
418.54 15.37
3.67 11.77
333.21 14.84
235.89 14.63
8.64 11.80
1068.39 13.87
135.93 10.40
46.91 15.32
19.42 12.44
432.74 10.04
-5.30 9.26
49.16 10.81
1061.56 7.46
-40.95 16.72
3.61 8.00
47.54 11.15
286.38 7.75
149.56 10.61
212.44 7.63
18.51 14.99
-1.20 15.85
37.49 14.85
65.87 15.57
7.36 3.47
75.75 13.67
189.30 15.80
10.82 15.45
528.53 10.75
200.00 16.16
7.64 14.09
17.99 14.29
43.06 10.55
32.83 11.15
51.23 12.02
24.45 12.06
94.88 8.45
293.54 9.43
214.67 15.03
1075.50 16.65
152.58 7.70
24.85 12.00
-6.57 12.10
14.46 12.25
194.49 16.48
35.16 12.17
-5.26 15.48
465.14 12.85
29.96 10.30
10.46 11.21
22.26 15.83
131.42 12.71
471.56 9.46
316.91 17.31
808.78 19.87
10.28 17.06
366.30 8.41
4386.16 23.67
13.06 16.19
59.18 7.83
557.96 18.20
146.38 16.84
689.50 8.52
44.47 15.51
27.49 8.30
137.14 14.73
7.06 13.94
14.00 15.20
466.28 19.09
-8.37 13.92
-2.10 15.90
42.91 8.71
3.73 13.06
5.13 13.27
-4.97 6.82
27.68 15.83
-2.91 8.06
215.83 10.32
1.00 11.34
73.95 13.21
167.80 15.06
653.64 18.45
71.68 12.47
699.39 11.80
36.20 7.78
-1.41 11.32
652.08 16.53
4488.40 20.32
672.31 14.92
55.26 15.38
20.20 17.45
27.45 9.26
12.09 16.65
18.43 15.50
247.25 17.58
69.88 18.05
23.39 8.24
2420.38 16.51
-3.77 9.88
4.78 15.94
-30.46 16.09
12.26 8.74
303.87 11.90
586.94 14.29
128.45 12.79
191.77 13.98
23.13 14.58
-1.36 8.77
101.27 14.30
1.32 15.18
91.04 8.65
69.81 10.84
7.01 13.86
20.83 12.60
11.51 12.87
24.15 16.60
-13.35 15.14
-4.25 11.86
-9.55 11.08
388.44 13.99
-3.44 6.90
-29.66 12.49
149.45 13.14
473.03 12.62
-4.42 12.88
-6.14 11.78
128.44 12.76
98.94 13.61
24.40 15.26
260.08 12.13
25.71 11.68
275.73 11.37
-5.79 12.99
551.34 18.41
469.39 8.45
-6.27 17.43
25.62 11.43
166.62 14.39
601.81 17.73
68.46 17.24
61.66 8.34
80.81 16.26
33.53 15.95
7.82 5.40
25.11 7.15
944.85 13.03
788.68 17.55
20.18 12.29
33.05 15.26
7.93 14.73
2.00 17.35
125.41 16.58
314.92 10.82
27.93 11.74
246.09 14.22
26.08 12.70
73.44 16.57
-11.59 9.48
175.73 11.54
32.03 10.61
1.38 11.11
421.14 11.06
8.03 14.46
68.14 9.58
84.98 9.54
120.57 9.00
373.87 11.89
44.19 12.97
14.35 13.14
-2.48 11.57
94.23 7.42
24.77 11.67
264.57 11.99
89.80 16.63
19.42 14.67
301.54 14.10
41.72 15.86
54.47 15.26
1929.50 20.02
496.41 15.11
743.52 10.18
580.94 10.42
716.67 11.79
489.71 11.07
218.69 10.62
357.49 12.22
-12.20 17.66
-4.83 16.21
914.67 13.79
11.54 9.06
191.20 7.21
76.21 8.38
58.52 11.09
324.96 6.86
103.37 15.51
386.35 5.08
220.48 12.26
27.16 11.74
11.74 16.10
472.50 18.77
0.52 17.21
146.80 6.19
63.76 15.80
46.93 16.20
541.94 13.84
17.05 10.95
-0.41 11.42
55.47 16.36
14.40 15.24
-2.74 9.30
-7.98 15.50
70.16 15.30
67.28 9.96
-6.30 12.44
62.46 11.54
82.49 7.06
95.16 13.96
1762.15 20.67
2.52 13.29
127.76 12.94
2458.61 12.37
201.53 13.30
509.87 15.02
458.77 13.90
14.34 14.31
-8.49 8.50
136.56 17.79
338.70 13.80
1350.66 22.95
74.84 12.79
12.86 15.58
-33.45 17.56
382.22 11.22
261.05 15.60
10.49 14.08
5.49 16.19
33.36 16.95
0.94 6.37
143.77 15.47
-5.65 13.76
47.16 17.50
60.11 15.57
1.28 15.70
223.61 7.78
12.53 14.30
-0.11 16.70
299.35 11.65
-7.49 14.32
69.32 14.18
38.69 10.15
42.46 11.37
99.01 9.71
10.33 10.97
4.56 7.89
1460.83 21.23
17.57 16.20
540.04 16.78
472.15 14.87
1182.97 17.02
38.78 13.48
14.24 14.77
122.18 19.19
178.40 12.03
151.65 13.67
60.69 14.41
150.89 17.49
486.15 13.67
4221.34 29.69
57.48 16.62
530.10 10.37
2.09 16.50
228.22 10.82
22.55 16.32
45.77 17.96
21.83 6.25
-5.50 13.92
-9.84 14.46
37.23 15.91
7.15 14.03
83.26 17.15
41.02 11.61
41.05 12.02
164.47 14.06
41.53 11.56
95.07 12.93
14.21 10.35
-0.98 8.56
20.66 8.75
2.30 10.70
-3.48 11.09
101.27 16.62
37.50 11.34
120.21 17.88
31.42 13.43
118.42 17.60
518.71 14.83
26.23 15.05
159.55 12.28
51.67 14.11
29.27 9.43
169.04 16.54
808.42 16.20
123.49 13.42
-33.08 16.00
8.78 14.62
-16.23 17.64
123.23 10.95
723.00 18.25
182.08 8.01
-8.13 16.41
17.14 10.82
3667.77 14.96
7.32 16.66
53.70 17.70
321.88 11.27
50.71 11.67
111.63 11.97
-2.72 16.39
401.02 19.98
9.36 16.94
613.82 12.24
95.30 16.02
-1.21 17.19
142.56 7.46
80.95 13.50
26.45 15.89
35.52 17.94
5.93 15.13
5.15 13.47
5.67 13.30
76.22 18.89
97.10 17.03
25.00 10.93
421.36 14.18
43.79 10.05
165.60 11.08
64.11 11.81
72.43 11.24
628.94 18.05
254.88 11.71
151.73 13.79
149.41 8.53
-3.24 12.39
711.30 10.18
-0.41 11.89
315.11 14.27
-8.47 16.09
2.62 3.75
1192.03 15.44
7.23 17.69
35.90 17.00
7.81 11.65
7.77 9.26
20.10 17.93
985.79 15.11
124.31 16.87
500.19 18.94
57.90 13.45
31.22 15.99
14.99 6.29
195.45 16.85
38.46 17.68
120.53 13.07
173.67 17.53
137.41 18.38
273.39 15.93
388.45 18.62
18.65 18.52
62.31 13.04
9.19 16.85
43.59 19.46
23.80 17.64
42.55 13.22
53.33 11.37
38.16 9.70
24.59 13.32
85.68 11.56
17.10 11.90
131.17 16.32
1894.25 22.12
265.41 16.02
196.82 12.73
10.79 11.30
114.00 11.69
444.94 11.99
18.37 16.28
281.87 15.36
17.53 13.93
243.86 19.70
71.06 12.47
2599.03 11.84
168.33 14.68
666.57 13.27
31.46 10.73
11.97 15.13
49.30 18.57
54.40 15.02
865.04 11.20
804.68 17.43
45.87 9.53
215.64 18.51
14.92 18.34
-6.21 16.44
5.32 7.31
714.94 12.25
92.01 9.77
201.50 11.09
76.41 11.31
607.97 14.97
25.04 15.90
30.86 17.61
67.68 7.20
9.37 12.72
9.37 13.40
-8.88 14.26
17.89 17.78
38.29 7.96
538.38 12.25
53.80 13.05
6.25 11.45
20.19 14.58
39.24 18.04
60.72 13.67
124.04 3.70
2.57 10.49
12.17 10.39
6.51 10.44
87.19 15.79
51.61 10.53
12.19 10.71
304.48 19.54
55.26 11.30
43.63 15.26
820.63 18.07
210.11 18.91
483.46 18.39
-8.12 5.25
597.57 10.58
-2.22 9.43
6.02 14.80
12.10 16.40
190.57 17.93
48.93 10.99
169.42 18.22
14.07 11.53
613.20 11.67
17.41 9.70
64.23 12.97
212.05 15.07
151.94 19.32
-11.51 18.74
491.75 14.66
188.76 18.20
129.44 19.09
70.98 14.50
20.03 4.07
181.41 20.10
63.28 15.63
308.40 19.92
483.74 10.67
20.71 13.84
18.42 12.61
81.28 17.30
182.64 16.09
100.37 18.29
146.66 10.89
23.43 10.76
-9.33 9.68
12.04 10.46
56.52 14.64
31.36 18.63
233.97 5.33
-1.10 3.44
657.89 15.45
141.78 11.37
288.66 11.46
889.60 20.38
135.26 8.54
457.16 19.32
10.06 14.26
213.06 16.95
568.57 15.58
18.75 17.93
361.23 11.89
42.08 18.30
20.79 17.49
84.85 11.26
115.78 15.25
117.12 18.03
59.60 18.41
347.52 15.47
318.80 14.67
21.28 7.85
259.87 11.86
51.85 18.50
115.89 15.88
-0.94 12.95
281.92 19.72
85.75 8.96
1629.23 17.40
15.63 16.57
608.14 18.09
5.70 15.57
18.65 16.99
-10.39 15.01
-4.78 18.08
26.83 5.51
3.70 17.96
255.35 11.53
4.89 10.78
200.22 11.72
99.12 18.08
86.00 7.74
28.45 15.18
82.21 14.59
29.12 18.03
55.97 5.12
182.18 13.68
1.03 11.43
170.95 12.62
-2.45 10.55
12.33 15.05
12.91 10.27
530.15 19.24
26.19 10.25
1027.20 12.04
495.63 13.81
64.66 9.05
255.96 16.60
177.60 19.30
716.87 18.58
2010.02 24.06
169.04 21.06
176.79 12.76
35.88 13.88
70.46 16.03
-5.39 9.76
81.34 18.60
258.92 11.65
117.57 8.11
-17.57 16.27
15.81 14.91
-4.92 19.35
-8.77 16.34
31.01 16.61
-15.74 17.75
199.02 15.95
50.87 15.53
211.60 7.05
1.15 14.71
52.00 10.42
12.34 9.54
-1.96 11.54
440.72 11.32
10.27 10.29
12.92 17.67
254.42 11.59
35.56 14.77
38.15 17.67
549.27 12.67
9.63 11.96
53.28 17.85
70.62 14.95
65.05 12.42
97.73 18.04
198.97 21.64
90.46 17.03
323.26 14.19
0.81 15.02
117.25 18.84
33.86 15.05
219.40 19.22
174.89 11.71
177.56 21.22
79.98 13.81
6.84 8.48
-1.89 15.62
27.33 18.31
239.83 17.48
282.16 19.46
-3.00 18.74
-9.37 11.98
16.74 16.23
117.02 18.55
11.94 14.23
256.23 18.56
157.53 14.84
50.15 16.52
7.15 17.48
85.35 8.48
152.20 13.58
189.38 16.52
17.01 12.45
49.62 5.52
96.41 12.93
24.40 3.85
-0.96 11.58
31.27 11.10
137.72 11.29
243.17 17.25
411.42 18.81
3.68 17.59
258.22 17.40
-11.29 11.79
899.61 22.08
1771.93 10.31
72.51 15.27
20.99 17.27
33.12 14.03
761.47 18.78
85.91 17.04
43.79 18.64
124.67 17.48
25.31 19.41
23.46 13.38
62.68 16.37
393.10 20.93
27.98 13.88
56.73 19.89
-15.13 17.53
211.33 14.80
174.24 17.68
286.47 17.47
-3.96 16.83
179.70 10.98
479.48 15.46
12.81 16.23
6.77 17.39
3.94 15.82
7.50 17.46
55.30 13.32
-0.11 17.42
199.07 10.47
158.25 11.27
-9.91 10.53
17.99 12.13
128.54 13.42
108.65 16.08
-16.83 13.77
65.17 12.09
208.76 11.51
12.76 13.29
260.62 13.40
246.31 17.07
61.65 17.39
-15.29 11.14
32.47 11.30
9.16 9.85
-4.92 16.42
1.94 7.30
380.99 11.68
294.12 17.35
-31.06 17.43
930.20 12.63
8.44 17.01
115.01 13.33
4.33 19.64
168.53 18.68
83.74 13.95
41.52 11.43
55.09 17.79
119.00 10.04
3691.14 8.47
81.15 13.95
202.48 18.50
23.39 11.30
259.37 19.23
99.15 10.70
3.36 19.05
146.43 15.82
19.44 16.31
89.08 18.03
-11.73 4.92
86.21 17.72
-8.22 18.61
13.07 13.60
418.61 19.11
51.02 17.80
52.45 12.80
0.93 14.78
-20.73 16.99
182.55 11.51
3.81 12.46
251.16 14.95
14.19 7.98
209.80 16.45
0.19 13.99
65.58 9.84
40.76 17.72
184.59 12.25
22.89 16.67
179.11 18.15
17.43 14.07
198.93 18.95
112.29 19.96
94.90 16.62
476.49 18.85
37.04 19.53
243.81 13.57
95.37 13.24
24.98 13.61
206.72 11.11
21.86 17.37
142.89 11.93
567.35 23.96
49.46 12.60
10.52 18.28
4.55 19.21
31.99 18.16
7.37 6.97
141.72 20.10
-17.54 14.73
4.34 16.99
22.92 18.87
203.48 13.74
66.88 15.22
57.24 17.19
-1.85 7.71
19.13 15.51
43.04 9.63
19.16 12.28
182.98 12.40
-15.94 14.59
-7.85 17.59
206.23 12.19
74.31 12.00
82.43 16.92
-9.03 5.10
14.09 14.05
96.04 19.53
-8.29 12.36
154.52 19.89
1164.82 19.27
207.91 17.98
209.76 16.14
631.42 11.57
16.96 11.44
277.63 18.27
28.74 18.46
251.74 16.69
203.08 14.67
313.45 21.97
69.99 14.39
4.22 15.86
-17.95 17.79
550.95 11.06
80.48 16.56
1191.90 10.40
-6.76 16.81
89.06 17.42
113.29 4.92
15.94 10.92
-9.62 15.12
90.49 17.67
16.51 17.05
228.32 16.71
14.77 18.12
-17.12 18.43
125.20 12.43
26.33 13.99
29.98 16.46
60.98 8.77
401.18 12.30
69.54 13.80
86.36 17.72
120.78 10.13
424.79 18.39
7.69 15.15
377.17 17.55
33.18 17.54
-1.34 10.25
233.93 11.95
-1.27 13.47
870.76 21.20
-2.74 17.09
73.82 9.91
281.12 16.63
10.78 18.26
34.29 17.19
-1.59 19.60
0.24 11.95
102.99 18.57
20.19 17.89
1154.49 17.90
9.28 13.04
16.56 16.97
724.84 20.75
61.00 11.69
190.79 12.67
42.27 19.26
40.15 16.00
-0.51 8.74
-10.38 19.37
24.06 14.81
-8.83 18.05
31.06 3.67
17.01 11.51
-17.14 17.67
304.45 14.41
51.33 13.65
30.46 17.71
7.93 9.20
84.79 8.01
8.32 6.71
4.43 13.64
215.07 12.05
9.79 17.47
260.82 15.83
1.04 17.48
135.27 12.26
44.22 10.80
-2.29 12.40
126.62 16.37
259.50 17.51
216.98 19.69
51.22 13.87
42.65 11.95
28.77 18.61
167.91 8.44
9.44 13.74
536.32 20.63
145.79 19.03
-5.33 12.68
10.19 18.98
1574.81 17.52
44.13 16.86
31.37 18.31
15.26 9.28
67.55 17.89
53.48 18.15
23.97 8.77
15.97 5.88
11.50 14.37
599.83 11.85
68.80 16.43
16.32 17.93
15.44 21.33
239.19 12.51
13.48 14.09
25.44 20.68
128.53 10.95
91.93 11.73
170.66 18.41
40.48 10.39
78.03 9.81
-2.28 9.75
26.79 17.88
95.67 3.95
381.96 17.49
20.01 13.58
60.72 9.30
-14.15 18.53
60.73 15.03
125.14 9.80
222.56 19.44
73.44 9.74
50.65 17.29
68.13 20.59
119.59 17.88
59.66 19.96
303.43 19.33
149.50 20.95
165.71 17.39
103.24 19.52
4.06 15.31
22.89 19.75
84.53 12.05
544.90 18.87
492.45 21.43
0.87 13.89
39.15 13.05
257.78 19.93
-15.10 19.81
35.35 13.94
9.93 8.11
51.66 13.55
431.04 15.06
104.69 16.70
61.60 16.59
83.54 7.63
26.30 17.41
318.29 12.59
13.95 9.74
63.16 5.43
9.34 15.39
17.73 8.12
72.21 9.73
-3.41 9.14
-12.10 7.90
173.15 20.39
225.54 16.11
116.76 14.86
14.14 17.03
388.15 14.90
1488.69 20.39
1.46 10.42
206.77 8.32
24.74 15.59
96.94 12.20
6.59 17.62
470.94 12.87
142.51 20.34
58.78 12.71
71.61 17.28
20.24 10.75
8.81 14.94
22.31 11.47
9.71 17.28
-5.80 17.07
3136.14 10.73
45.37 9.93
38.69 10.25
121.41 17.27
0.76 17.44
58.25 19.74
514.90 8.37
341.54 18.29
71.32 19.14
13.27 13.02
456.27 19.40
13.50 19.09
57.92 10.31
60.02 13.59
121.76 16.39
15.09 17.26
190.70 15.02
189.32 17.38
127.62 9.85
119.65 11.26
14.83 12.75
67.47 9.49
22.17 16.88
1.19 6.10
110.67 10.69
18.82 18.78
67.82 14.44
10.99 10.19
357.23 17.04
177.79 13.98
8.79 8.26
253.77 15.89
5.81 16.22
23.16 13.46
25.42 16.71
42.92 19.71
36.62 14.76
15.00 13.58
-13.78 16.46
36.37 19.23
2454.32 19.20
7.79 12.35
191.09 20.53
-4.35 14.23
-4.02 17.51
60.36 19.81
456.04 14.90
60.45 13.31
267.02 17.43
88.17 20.05
2485.96 18.49
48.19 12.12
-1.59 13.98
90.60 19.14
317.97 17.27
11.89 17.53
53.73 18.50
-1.05 8.18
13.74 15.14
4.88 19.05
305.68 12.85
-25.89 15.73
-19.63 16.28
119.16 13.13
101.44 10.39
41.66 17.13
26.97 16.46
23.05 18.00
-9.09 14.70
-12.37 15.46
16.85 18.43
35.90 15.81
117.01 17.56
90.03 15.61
141.55 10.68
43.91 9.58
22.58 11.04
78.21 17.58
209.75 11.23
23.03 14.79
55.56 15.78
8.05 17.78
-4.36 11.42
54.65 7.57
624.52 14.94
12.04 6.77
269.31 19.96
173.43 11.84
18.60 16.10
-1.16 17.54
329.73 16.80
274.01 15.60
-2.96 12.37
9.30 19.02
613.09 10.43
96.02 11.92
271.10 17.04
85.12 11.83
60.76 20.22
4.34 5.90
7.62 12.24
-7.99 15.81
-27.18 18.85
505.33 6.40
49.12 8.10
137.88 15.07
32.76 18.23
55.21 14.87
103.91 11.54
273.53 13.56
117.27 11.41
73.09 18.71
307.54 11.59
55.08 7.45
265.42 11.65
1.53 16.70
2.95 14.25
135.30 14.52
19.68 9.16
29.52 18.49
62.93 11.64
972.90 14.34
18.03 19.20
20.27 11.99
129.80 18.62
6.98 19.45
496.50 18.40
-6.42 14.61
1041.79 20.16
-4.49 14.66
45.57 16.83
5.95 18.59
11.23 13.06
47.29 15.20
327.42 20.52
80.05 9.76
352.03 17.12
31.94 16.27
-5.48 17.11
81.15 20.35
423.10 6.83
13.37 17.33
31.98 18.16
129.82 15.34
52.03 17.84
375.43 17.53
122.88 18.67
-3.69 17.46
356.35 7.62
146.88 15.16
164.03 12.69
5.30 13.48
92.37 11.87
40.37 10.90
18.41 11.89
-2.20 15.88
42.75 9.84
144.74 10.29
104.25 11.19
14.61 12.60
5.20 6.40
281.28 7.58
237.82 9.96
20.95 16.33
207.22 16.51
144.11 9.03
16.71 19.01
1038.63 15.77
140.33 15.62
109.88 11.72
32.87 19.70
963.38 15.23
1859.34 16.48
112.07 18.75
21.71 19.04
242.49 11.20
20.91 19.26
815.87 15.36
10.51 8.94
1.00 18.31
35.56 19.22
183.18 12.82
299.43 11.37
5.72 13.76
-6.20 17.08
126.24 12.35
9.92 13.14
7.29 14.81
7.26 10.65
92.89 13.72
151.45 13.14
105.88 12.50
416.11 16.34
14.77 13.82
167.04 11.67
156.72 12.29
50.52 16.67
189.98 9.14
60.39 3.76
117.44 13.80
34.92 19.80
131.90 15.64
535.59 17.13
40.82 18.08
17.90 18.23
1837.37 22.39
425.23 15.53
54.88 18.12
176.90 19.22
26.53 19.60
2.67 14.26
44.46 17.58
58.39 19.94
13.78 17.32
20.75 18.08
111.79 9.82
195.61 16.44
649.30 18.61
33.61 13.20
68.11 16.61
116.71 19.72
0.68 11.20
83.37 14.14
38.39 15.06
40.33 17.47
727.73 14.28
-11.15 7.68
184.63 13.23
55.12 14.11
6.68 12.74
-12.26 16.53
8.17 18.88
8.17 6.17
52.55 11.24
26.76 14.51
17.37 16.66
130.60 19.09
25.05 20.99
70.01 8.20
-10.12 13.38
-9.77 18.52
219.87 8.35
40.30 15.52
18.81 17.88
179.70 16.01
210.31 11.02
11.33 12.13
102.40 13.39
189.53 13.76
45.15 13.50
146.18 9.44
12.47 17.19
95.56 11.35
10.20 16.18
53.64 9.22
190.95 11.45
185.28 9.04
62.49 16.34
35.38 18.81
71.84 14.96
867.13 19.39
9.10 12.69
96.03 12.44
381.19 12.95
284.35 18.69
45.51 9.92
3.74 17.13
979.48 10.06
5.90 16.81
48.26 19.75
7.35 15.88
69.69 18.02
694.33 14.98
10.19 10.13
5.56 9.15
217.63 17.03
5.51 16.12
43.72 19.03
1244.84 22.09
107.15 18.00
54.55 16.88
227.02 22.10
30.45 15.66
223.94 9.95
34.35 11.31
51.40 13.02
44.96 16.11
254.72 16.06
305.21 14.15
32.92 13.56
60.02 11.12
3.59 15.76
143.68 8.70
49.40 18.65
317.19 9.70
25.35 14.69
7.58 19.06
527.55 16.23
90.51 17.85
20.74 19.12
133.10 18.03
22.84 18.24
1031.86 11.67
1468.41 11.84
294.64 6.01
102.08 11.17
302.72 19.05
26.40 17.92
-7.45 12.44
-10.80 17.06
66.97 14.38
34.80 18.55
51.91 12.17
123.47 14.87
85.58 14.71
177.08 16.81
66.87 12.23
788.13 9.64
-4.59 12.22
16.87 11.66
179.46 20.56
10.04 12.72
-7.92 13.30
-6.82 17.61
-10.31 18.85
25.16 7.69
29.44 9.63
12.06 9.58
1.16 12.59
28.27 15.80
5.12 5.50
905.59 15.89
47.90 12.21
20.80 7.22
76.26 8.11
33.48 10.60
236.53 14.01
354.62 11.35
90.38 16.48
397.62 14.78
85.18 19.01
83.68 10.24
54.84 8.56
-5.65 7.04
27.75 6.31
18.40 5.76
108.02 18.58
491.96 10.02
130.80 16.33
18.69 14.90
27.98 11.56
85.25 8.25
-0.54 18.10
555.52 16.69
237.80 17.64
349.82 19.85
62.43 18.47
746.29 11.63
54.71 17.06
38.77 17.72
45.16 16.52
4.13 17.34
267.32 12.55
192.47 15.27
175.50 18.36
0.18 11.18
81.09 16.23
12.12 17.24
258.01 12.32
107.76 11.52
20.03 16.22
-2.75 8.04
92.97 16.33
321.63 15.33
-12.24 18.24
127.14 12.80
124.20 9.30
189.00 13.20
26.30 10.04
28.30 17.90
0.01 7.77
-5.59 14.82
210.19 8.48
19.22 18.85
-5.97 11.95
50.06 15.98
28.75 17.86
451.55 14.85
148.77 17.15
25.32 17.53
1557.81 16.78
3024.78 20.54
1155.64 23.52
10.48 13.40
126.42 16.63
46.07 17.75
891.54 13.25
297.56 19.11
6.17 16.59
251.52 14.38
-12.15 12.49
24.76 16.53
63.72 10.71
35.19 9.77
54.79 12.32
273.73 14.65
332.90 17.32
167.91 19.53
294.59 15.11
-4.23 20.26
38.45 11.52
269.53 19.21
73.71 17.35
16.85 8.03
19.24 8.73
423.56 13.59
12.83 15.10
140.42 17.48
18.63 5.95
3.08 13.60
32.54 17.49
51.29 12.30
9.35 15.98
403.77 15.72
8.86 8.05
88.26 12.04
22.34 9.20
144.35 14.21
101.22 17.73
9.03 14.31
-2.42 16.97
108.43 15.61
8.91 14.36
633.13 18.65
212.52 15.78
161.06 12.70
511.23 17.86
564.34 13.86
148.16 19.35
674.54 17.33
4.24 14.87
4019.97 30.66
13.04 14.07
705.92 16.72
12.03 15.35
77.45 19.36
217.36 9.84
59.02 16.74
1054.22 17.80
204.70 13.89
-6.92 14.92
86.12 17.84
-4.05 17.97
571.68 10.75
2.46 10.29
25.84 14.53
3.08 15.70
7.99 16.19
43.30 18.08
134.20 13.94
1.91 14.20
78.07 10.65
8.71 12.61
74.20 11.33
15.19 17.63
137.28 13.84
384.41 14.97
276.72 17.37
188.16 11.33
368.84 14.43
54.24 17.22
31.62 15.41
-1.89 17.66
16.02 13.89
734.65 17.16
43.53 15.90
512.40 14.16
1160.08 20.15
81.61 15.39
24.56 16.31
392.58 16.11
23.05 15.40
12.50 18.36
-3.20 15.74
161.86 18.75
0.86 12.14
37.09 14.03
18.80 17.51
565.21 12.28
-5.09 12.82
22.05 7.69
-1.30 11.24
869.16 9.00
-2.49 6.54
317.95 6.91
256.05 3.78
12.48 4.01
-2.45 5.87
11.02 7.70
236.61 9.61
88.82 6.11
7.83 3.60
4.30 3.17
352.89 7.46
1168.68 12.34
311.38 6.58
2573.08 14.74
468.13 8.98
2.76 7.03
90.27 8.19
164.89 9.71
7.02 7.77
72.15 7.13
45.31 6.58
40.21 7.18
25.45 8.02
4.89 6.23
5.83 7.86
305.84 8.85
139.47 10.42
36.72 8.00
161.15 8.14
87.69 10.54
215.59 11.64
122.27 10.19
86.55 6.76
17.22 10.23
52.77 10.39
10.69 9.22
7.60 10.00
10.01 10.10
139.86 8.90
19.94 10.36
-4.02 9.73
94.36 8.75
65.90 11.79
17.53 8.26
229.23 13.04
84.06 12.05
12.04 6.42
22.57 7.72
240.48 9.18
116.55 6.21
496.54 4.69
49.64 5.12
32.47 6.93
9.77 8.12
323.06 10.57
1424.05 10.98
14.66 4.03
41.82 5.29
36.24 6.12
893.12 11.56
-3.67 7.72
5.27 7.58
90.12 6.35
90.25 9.78
168.13 8.91
566.37 12.11
38.28 7.09
-0.14 9.61
18.99 8.80
80.66 10.63
14.55 7.74
61.40 7.44
168.73 10.14
-13.33 9.31
111.96 12.76
45.31 10.59
7.67 9.00
107.36 10.49
23.83 10.69
4.75 10.33
33.66 10.08
33.14 10.88
794.12 9.14
218.54 8.11
272.03 9.49
76.60 7.75
5.35 7.65
54.76 8.36
64.51 1.47
184.87 3.32
13.92 5.09
221.37 9.18
225.15 9.22
250.96 7.39
-3.52 6.56
216.20 5.91
529.87 7.93
15.07 5.94
258.24 8.86
37.55 7.29
19.15 5.42
149.48 7.64
251.42 10.14
54.27 8.20
196.68 6.95
12.61 9.07
126.76 8.98
-2.65 8.51
412.71 12.83
41.45 8.94
239.15 7.97
46.14 9.69
2.74 8.68
47.99 9.88
255.38 10.39
104.07 10.26
-10.93 10.14
20.51 10.27
56.81 11.26
141.79 12.12
-14.66 8.82
152.86 8.72
6.80 5.79
329.63 13.83
40.53 9.16
26.68 11.37
63.12 11.92
77.42 10.84
67.56 10.17
4.63 10.89
-6.76 8.91
2.34 5.41
877.86 11.60
15.58 6.68
9.56 6.59
159.15 6.97
0.90 6.88
27.84 7.86
59.97 7.94
1043.40 5.95
1630.15 12.11
1.68 5.14
420.02 11.56
360.84 3.91
2.11 7.99
75.34 6.97
2.72 7.52
445.63 9.69
-0.08 8.44
-5.64 7.40
38.02 7.40
55.33 8.37
33.43 7.58
83.02 7.66
3.35 6.28
23.77 7.89
1269.40 11.52
1.01 8.08
110.47 9.36
40.81 7.39
838.38 10.11
-9.96 8.88
28.08 8.01
142.03 8.99
114.97 10.81
288.52 12.21
-7.96 7.95
15.51 6.55
46.52 8.73
2.84 9.36
13.71 10.14
3.95 10.05
7.21 10.60
2.58 10.01
1.90 9.92
76.93 8.45
69.72 9.85
10.17 11.38
135.33 11.97
41.20 8.91
8.27 10.51
227.13 7.13
-5.22 5.32
540.41 10.26
6.16 6.50
305.28 8.93
247.23 8.64
685.06 3.66
39.90 2.14
48.43 2.31
20.25 7.38
19.67 8.24
18.53 7.02
44.48 3.76
196.13 6.19
9.46 6.16
1511.27 11.37
47.09 5.90
153.12 7.96
-1.11 7.19
891.59 13.74
92.27 8.86
115.73 7.94
41.72 6.97
22.70 5.41
2.23 7.82
314.65 9.23
18.93 2.12
62.15 6.73
166.69 10.13
13.11 6.53
26.82 9.90
217.18 8.85
12.21 9.47
37.03 9.73
16.35 9.16
20.38 9.33
58.37 10.21
-6.47 9.28
266.39 9.59
23.96 6.17
9.18 10.30
0.46 10.13
23.14 10.29
7.88 8.78
4.09 10.71
17.82 7.80
12.29 11.06
44.27 10.51
-2.90 9.29
164.49 13.01
8.38 10.17
17.90 5.07
91.33 6.77
227.42 9.61
22.28 7.22
93.85 7.37
60.10 8.73
890.05 5.58
14.68 4.57
-1.47 6.90
48.49 5.10
16.51 6.47
3609.38 17.00
436.39 8.21
205.24 6.19
187.46 8.35
6.42 5.83
0.36 5.22
167.40 9.16
45.73 6.48
160.68 10.43
95.13 9.91
968.83 15.17
36.07 4.32
0.41 3.29
94.57 10.41
436.18 12.16
111.23 5.60
10.70 10.00
63.61 6.13
27.06 9.45
45.70 10.36
4.45 8.94
32.99 10.41
-7.78 11.62
-2.18 10.52
341.86 13.74
23.92 9.39
191.07 9.42
5.92 7.29
146.43 12.45
-3.26 9.63
181.48 10.86
6.61 11.71
-3.08 10.57
17.72 9.80
38.29 9.42
82.09 12.16
126.09 7.94
543.73 11.00
11.42 7.85
54.88 7.81
937.23 8.64
5.52 7.63
2.13 4.56
190.35 5.96
581.52 8.27
-6.22 6.39
2.92 6.90
19.78 6.85
183.44 8.65
21.45 7.68
9.95 2.93
277.86 9.84
17.83 7.67
26.02 7.93
45.03 7.52
1134.92 11.95
550.63 12.65
238.19 9.99
369.73 10.66
190.02 10.96
-0.59 7.63
-0.81 9.03
40.30 9.78
67.33 8.53
48.92 10.52
101.75 10.38
7.37 9.06
230.87 11.40
18.70 8.48
18.25 8.29
24.11 9.66
66.08 10.83
89.70 11.74
551.07 13.21
26.12 11.15
1.84 10.00
9.29 10.75
180.33 10.96
61.27 12.04
53.15 10.60
72.84 10.29
-8.03 9.94
-9.18 9.99
-10.27 10.87
17.11 10.28
100.13 7.58
31.64 6.23
225.60 9.19
138.44 9.04
263.58 8.25
-3.77 7.32
-2.11 8.64
1205.81 6.41
31.02 8.59
226.45 8.17
13.96 5.30
1017.00 13.82
179.81 8.07
504.18 11.92
160.47 9.70
148.57 7.89
237.16 9.17
90.94 10.02
18.61 7.83
5.69 9.50
17.78 8.94
20.29 7.02
27.24 9.88
189.15 11.60
101.96 10.83
104.48 8.04
24.93 10.75
23.47 10.61
157.26 11.57
-16.83 10.83
-22.10 10.08
-1.74 9.71
40.25 9.20
53.40 12.13
1.23 10.87
22.07 9.55
129.34 11.38
52.45 11.36
41.01 10.14
1276.45 9.69
65.59 7.41
50.38 7.78
22.57 7.70
183.60 9.74
-6.10 7.10
24.71 8.32
402.13 6.24
18.80 7.00
459.42 8.81
3.41 5.89
13.12 7.22
107.50 4.33
43.20 7.44
19.16 5.61
160.33 8.33
1.81 6.19
155.28 7.72
22.81 5.41
111.41 6.56
-1.22 4.09
20.00 7.99
90.35 2.41
24.75 7.24
83.41 10.16
2.49 6.07
-5.79 9.83
110.56 10.29
25.22 9.08
174.08 10.81
42.48 9.79
31.51 10.45
99.96 11.00
16.84 10.31
105.87 11.94
267.58 12.73
76.82 8.09
25.53 11.77
-1.35 10.37
266.55 13.00
-7.08 10.79
-3.58 10.53
5.26 10.68
58.19 11.61
53.74 8.84
20.72 11.18
300.16 8.33
17.33 6.55
175.16 9.38
8.99 3.35
359.36 8.61
631.98 7.90
-4.80 4.69
16.26 8.45
35.04 8.80
14.46 8.66
42.76 9.06
135.49 4.84
40.70 5.35
56.39 6.25
190.65 7.80
153.77 7.63
2967.41 15.78
51.56 8.09
220.45 7.12
200.65 7.20
0.95 4.98
-2.16 6.71
153.32 8.84
84.73 7.91
-3.98 7.79
276.50 11.28
-0.17 8.14
74.33 6.86
-5.28 9.53
96.54 8.64
181.98 12.04
2.75 9.22
179.66 10.98
58.77 10.48
28.60 9.73
570.84 13.76
175.50 9.68
52.82 10.88
226.03 12.45
24.86 9.39
135.73 9.51
28.47 10.55
107.18 11.49
-4.52 10.02
32.42 9.94
27.07 8.98
-13.09 10.53
-2.52 9.66
115.13 11.23
236.83 13.73
22.22 10.83
-7.08 10.57
0.58 10.17
3932.41 15.63
261.09 7.87
62.03 7.19
-10.34 5.93
84.34 8.14
2446.61 17.90
636.51 6.80
6.14 7.18
145.72 7.79
60.00 7.77
93.93 8.45
12.22 7.64
23.47 9.15
142.97 8.76
13.13 4.45
3.48 9.73
35.92 9.00
273.14 13.11
19.90 9.30
21.24 10.32
59.19 10.37
21.34 10.25
44.11 11.95
149.29 12.67
20.25 10.35
23.08 11.41
12.07 10.83
61.19 12.82
12.89 10.21
-0.18 9.08
63.25 8.62
81.68 12.28
16.92 10.17
2085.10 13.49
360.10 9.10
607.67 10.49
249.59 8.19
205.62 8.06
440.39 10.06
37.34 6.89
161.35 8.41
50.68 8.60
1.66 7.06
97.97 4.76
50.22 7.67
415.69 8.81
349.61 9.36
332.07 9.34
9.11 5.77
526.92 11.76
-1.52 7.34
72.33 8.79
46.79 8.21
447.67 11.90
31.91 7.58
13.01 9.35
92.01 10.36
-2.69 8.91
197.80 10.84
71.04 9.02
39.38 10.17
37.65 8.23
3.47 2.18
11.23 9.80
144.30 11.31
221.90 11.68
40.48 11.16
451.82 12.88
71.59 7.55
51.69 12.00
23.73 10.66
-1.82 9.54
209.30 9.38
0.68 11.76
12.37 9.36
1.84 11.13
3.79 11.38
136.31 11.13
6.90 8.48
88.47 12.97
28.03 11.23
-5.46 4.85
7.21 3.70
135.51 9.31
167.25 9.52
31.76 8.53
1646.01 11.84
27.49 2.47
71.59 8.29
13.02 7.55
383.03 8.97
121.03 8.14
24.43 7.73
14.72 7.33
122.38 8.08
24.03 7.02
115.10 7.27
47.50 6.22
110.88 6.29
108.10 9.39
129.48 9.60
377.90 11.62
-1.14 5.23
68.91 10.03
227.82 9.16
206.26 11.89
-12.92 8.45
189.65 10.62
9.54 9.47
30.31 9.06
808.28 13.67
118.14 5.57
200.28 12.99
286.87 12.69
192.16 6.55
3.93 11.57
207.57 12.55
182.90 12.76
59.85 9.48
394.09 11.45
-10.76 9.97
-3.56 11.30
1830.69 8.54
291.12 6.21
151.26 5.76
52.94 5.85
635.12 9.94
1.19 5.78
-4.36 7.27
453.42 11.79
266.79 6.48
904.07 11.15
117.65 8.86
62.58 8.55
-1.85 5.53
61.48 5.64
89.11 5.36
217.48 6.29
780.91 13.04
17.64 4.27
33.15 7.98
71.18 7.24
7.71 6.16
93.37 6.25
-5.77 4.42
839.41 13.79
888.88 10.86
41.86 8.38
111.06 3.54
23.02 9.23
74.33 9.86
224.73 10.41
109.19 8.58
16.22 9.15
242.77 11.98
58.75 4.88
7.67 4.18
161.92 8.55
95.75 11.36
11.99 9.43
-0.31 10.13
54.43 10.59
47.26 11.42
54.01 10.61
41.04 12.10
88.29 11.99
130.00 10.62
214.75 8.98
49.99 6.04
39.46 12.18
86.35 11.59
161.60 11.37
86.48 9.07
4.78 11.69
14.18 10.78
1156.36 8.95
170.27 6.18
-9.45 5.14
689.99 9.30
29.35 5.61
-6.26 6.64
12.14 7.92
65.35 7.67
-5.17 7.27
43.58 7.93
95.92 6.59
76.25 8.26
14.41 8.54
-2.80 8.51
148.12 10.31
7.55 5.23
145.69 6.19
38.98 4.36
44.45 5.94
162.56 8.55
155.53 8.88
0.33 8.94
24.60 8.97
11.06 7.17
-0.11 3.73
23.22 8.21
-5.70 3.34
196.56 9.76
0.64 8.56
704.38 11.26
302.02 9.93
36.71 9.10
134.85 9.74
274.60 11.90
218.52 7.27
132.86 8.77
12.52 9.42
268.09 12.05
49.97 10.49
1139.94 16.78
-2.13 10.29
697.10 14.87
19.80 9.46
119.89 8.96
67.76 12.15
-6.20 9.98
179.72 9.86
31.41 12.11
6.27 10.84
12.33 9.72
-12.13 11.58
9.84 10.80
-3.89 9.38
15.49 7.33
72.08 13.08
8.44 10.24
13.23 9.44
0.76 10.85
465.46 5.43
56.52 8.08
316.79 7.73
1076.93 8.30
219.88 9.95
3.51 6.45
273.58 7.68
23.74 4.24
13.12 5.76
18.05 7.56
5.65 7.72
75.07 8.15
14.38 5.33
126.42 9.21
1212.61 14.71
6.58 8.48
57.26 8.88
80.54 9.03
168.03 9.85
7.04 6.98
22.20 6.53
96.68 10.39
236.80 11.41
182.56 11.84
336.66 13.30
13.21 8.10
58.24 7.34
200.85 12.79
41.12 10.29
3.26 11.49
60.70 11.81
23.80 12.42
43.32 7.76
0.95 8.75
19.35 8.95
33.44 10.92
17.35 11.44
53.88 6.04
0.45 3.84
40.58 7.03
52.41 5.91
44.50 6.69
18.54 8.13
75.57 7.27
331.08 8.75
27.13 7.34
353.36 4.51
65.42 8.12
1007.62 13.99
603.75 12.72
68.31 9.45
148.17 6.91
7.02 9.91
86.03 9.55
184.38 9.88
77.46 8.43
187.70 9.48
236.34 6.71
19.08 9.84
5.27 9.34
0.26 7.30
17.09 10.86
-8.11 9.82
14.44 9.53
-16.09 8.24
64.98 12.26
83.98 11.46
141.89 11.62
43.89 9.85
179.56 13.60
295.30 13.73
-4.33 9.31
45.98 12.25
278.59 14.01
33.45 10.17
182.58 14.41
6.40 9.37
-3.39 9.32
1390.12 12.61
1401.43 12.17
99.22 7.56
72.40 6.42
38.75 6.89
10.71 8.39
348.05 11.45
68.25 7.12
8.70 7.66
25.54 5.39
51.36 7.84
642.33 10.22
209.19 9.81
-2.60 7.89
550.43 10.77
569.08 10.45
26.57 9.12
141.73 10.08
114.79 9.31
70.37 8.55
23.80 9.20
176.13 11.51
229.64 11.45
73.22 10.35
81.52 10.26
-4.00 9.66
15.75 9.56
12.32 8.98
258.71 13.61
276.15 13.64
18.38 9.66
7.27 2.33
24.38 11.80
297.62 11.11
90.59 10.44
12.08 10.84
26.74 10.78
2.30 11.51
4.32 9.63
855.65 6.06
261.45 8.62
17.56 4.37
27.32 6.18
4.52 7.17
1637.24 15.64
346.56 11.48
664.56 11.34
12.17 8.51
143.50 9.79
-1.04 8.34
54.07 9.37
159.28 8.02
174.98 7.72
237.31 7.96
49.71 5.98
149.47 6.60
143.09 6.96
9.21 7.97
-6.21 3.96
93.65 9.27
541.80 9.96
5.31 9.03
16.47 8.88
34.78 8.00
11.46 6.92
19.88 7.92
26.32 7.51
193.46 9.15
389.52 10.08
18.55 10.70
28.34 9.54
125.17 11.08
23.11 8.74
144.54 11.23
-7.82 10.81
1.02 9.94
13.65 9.48
4.07 9.25
-1.30 9.27
-3.10 10.84
122.29 11.54
93.47 8.66
78.85 12.66
64.14 11.72
-8.05 9.92
455.31 13.70
279.15 9.82
44.68 11.38
6.54 10.51
-6.00 9.22
211.25 10.42
12.62 10.99
-4.47 10.74
249.29 11.88
8.77 12.33
250.55 7.66
137.31 7.68
350.45 9.05
448.97 9.60
917.42 12.15
7.67 6.44
2.45 5.92
241.69 7.68
110.64 7.88
319.39 5.98
5.75 7.10
13.41 7.19
43.55 6.65
187.51 8.57
879.56 9.81
-0.68 7.55
211.32 7.91
22.88 7.27
222.89 8.87
61.94 5.63
1675.77 17.53
530.47 12.63
11.14 7.67
8.73 8.45
34.50 5.66
3.66 6.33
4.40 6.38
117.44 10.87
-1.22 9.26
166.37 9.29
51.96 10.40
-1.07 9.34
646.89 14.21
-12.97 6.58
15.81 10.23
10.38 10.21
239.01 13.76
26.20 10.18
6.16 9.43
80.13 5.22
67.93 3.03
72.73 11.63
282.19 7.14
110.93 12.96
242.78 10.11
9.08 10.34
50.51 9.63
39.13 5.64
879.86 11.47
15.26 2.51
518.09 11.54
101.11 8.26
127.80 8.51
112.27 8.12
36.75 8.07
153.07 9.85
-3.02 7.28
3.95 8.01
93.74 9.41
506.14 10.95
19.63 3.84
21.42 6.32
11.99 8.76
21.71 8.70
73.07 9.76
16.02 6.15
57.85 9.34
28.17 9.77
431.19 12.38
12.18 7.97
176.09 4.03
252.70 10.28
8.83 10.29
-3.69 9.89
12.28 9.87
363.06 14.03
12.03 7.71
-4.40 10.29
3.39 9.42
11.48 10.76
108.16 11.94
-2.02 8.80
120.69 9.69
164.51 11.90
21.90 8.64
216.83 12.80
-4.83 9.65
81.25 11.83
128.29 12.19
715.40 8.96
-2.73 5.24
112.17 4.93
2.06 5.83
21.68 7.02
338.24 9.67
65.09 8.11
295.43 10.67
-8.22 8.90
3.88 7.68
-1.50 3.52
616.02 11.34
466.52 9.42
169.66 6.44
260.46 11.13
66.53 7.54
363.01 7.15
21.87 9.03
405.79 12.91
62.12 8.20
119.44 4.05
119.40 10.15
31.47 10.05
84.23 7.76
9.17 10.66
11.54 9.75
-5.24 9.36
-6.61 9.21
327.82 13.86
48.54 10.19
8.07 4.25
40.28 7.71
7.99 9.41
7.66 9.22
36.85 5.06
20.15 6.86
64.75 12.05
29.32 9.06
63.40 12.19
13.05 9.48
-2.52 9.81
35.47 9.42
269.57 7.32
97.33 6.91
72.22 5.50
15.77 4.68
3.46 4.90
7.93 4.66
28.70 7.13
472.13 3.13
13.69 6.82
530.17 5.72
44.39 8.37
1142.51 15.62
-4.14 7.89
1126.50 6.03
-6.40 8.91
8.55 8.63
47.71 7.63
72.62 7.47
17.65 7.34
-7.74 6.54
9.24 8.84
714.80 14.14
-1.73 7.66
1.37 9.16
10.51 8.56
327.24 11.92
323.45 11.21
265.75 9.43
315.93 8.28
261.37 12.94
62.35 10.70
23.14 9.52
613.03 12.60
-10.44 10.84
14.71 9.89
26.55 7.99
44.40 8.88
282.81 11.32
346.64 14.57
11.87 10.97
134.57 8.28
119.72 7.40
18.55 10.45
139.02 8.01
12.17 10.29
3.23 8.22
13.89 7.40
-1.21 10.72
-1.56 9.19
0.13 11.45
-6.45 4.88
15.06 5.40
40.61 5.94
147.76 5.42
333.18 9.37
35.13 7.46
105.03 6.93
25.42 5.10
329.35 9.52
212.60 9.32
779.19 9.54
101.43 8.26
-3.98 6.89
522.11 12.74
32.43 8.36
59.76 8.84
6.28 8.40
258.97 10.85
17.59 8.79
391.07 12.49
-15.26 7.87
1.59 7.87
11.79 5.43
-11.58 4.76
701.60 12.27
82.31 10.13
194.56 9.59
6.85 9.59
21.96 9.48
11.92 9.22
64.08 11.03
13.28 8.37
5.84 10.48
171.07 12.25
13.13 9.76
4.81 9.69
4.62 6.60
916.01 11.54
39.98 5.47
11.09 11.43
108.42 11.97
-4.81 9.23
620.86 14.72
-18.11 8.20
71.30 12.22
44.98 9.85
43.66 8.79
10.12 9.91
1.64 9.62
167.51 11.54
40.40 11.30
30.38 7.95
2539.49 14.62
471.42 8.10
52.06 6.82
43.63 4.39
792.17 10.10
88.26 6.51
61.07 7.15
298.10 10.36
54.82 7.05
351.49 9.14
19.29 5.82
72.67 6.00
184.33 6.79
144.44 6.88
-5.47 7.64
12.39 8.17
205.92 7.10
160.22 8.87
370.03 10.56
398.15 11.75
14.87 8.12
77.97 7.70
33.25 8.17
19.64 5.16
21.98 8.70
-3.88 8.15
19.81 9.01
231.18 10.24
73.69 10.49
3.13 9.44
201.32 10.36
13.20 7.82
45.14 9.94
-2.60 8.82
46.80 9.71
128.15 9.44
270.29 13.12
103.61 11.09
5.08 9.64
-3.23 6.49
198.75 10.93
0.32 10.66
5.67 9.79
-7.71 10.70
7.34 10.07
469.33 13.30
23.03 8.17
119.35 12.31
14.95 11.04
54.06 11.26
23.37 10.54
28.53 10.77
87.64 11.81
123.74 10.40
50.63 10.83
645.74 8.63
81.78 4.06
347.65 6.37
114.53 5.80
60.97 5.44
15.51 7.12
16.16 6.86
111.85 4.78
7.29 3.80
120.85 7.47
197.11 9.19
125.41 8.33
152.02 6.22
136.95 9.04
898.31 12.33
59.10 4.76
2.53 5.88
184.04 9.14
246.81 8.92
141.26 8.62
5.24 7.35
115.35 7.43
1.52 8.44
372.42 8.54
58.50 7.79
43.13 9.93
23.05 10.97
17.30 9.35
-1.22 8.63
19.73 10.95
33.46 10.24
324.89 10.69
4.21 5.50
6.28 11.18
273.11 13.82
30.60 9.81
-0.85 11.30
35.62 11.50
143.46 9.01
16.77 10.41
288.35 10.69
2427.87 15.25
468.98 6.97
182.00 5.73
266.48 9.21
28.73 5.73
1117.49 10.92
-7.83 6.48
244.95 8.23
28.26 7.82
133.29 9.05
74.10 7.41
1616.49 16.49
22.07 8.15
19.70 7.76
0.38 8.50
126.40 8.72
452.35 10.50
11.93 8.20
89.34 5.88
97.82 9.99
6.34 8.59
29.72 8.70
148.01 10.60
454.46 12.82
86.66 8.35
52.66 10.11
-10.22 8.52
480.54 9.95
909.76 12.60
-6.91 9.99
168.70 12.24
27.66 9.79
23.47 5.53
-0.49 10.48
52.89 9.57
16.82 7.64
1147.86 7.99
15.32 5.82
-2.91 8.03
127.27 10.41
-1.11 8.89
14.16 6.93
30.15 5.11
19.03 9.26
-4.99 11.14
6.38 10.35
104.88 9.54
51.98 5.41
-4.41 10.20
8.42 9.64
50.05 9.89
144.02 8.81
16.60 9.84
-4.49 5.89
14.04 7.45
13.33 3.79
1617.23 16.00
9.10 2.49
9999.99 16.39
76.71 6.89
161.44 6.86
552.62 9.26
945.98 11.70
-11.17 6.55
144.67 7.67
11.67 7.76
28.24 8.31
596.64 8.78
67.20 6.66
394.21 5.35
7.63 7.88
18.71 7.49
0.94 7.32
91.05 7.17
6.27 5.66
12.81 6.26
10.57 8.19
170.32 7.92
222.00 10.12
356.13 11.82
-7.66 8.98
216.59 9.85
197.21 10.15
480.60 12.46
7.93 8.31
1062.59 16.98
-9.75 8.31
102.41 11.08
11.14 9.15
259.82 11.57
23.08 8.59
180.24 10.17
-1.22 7.96
163.32 9.56
3.75 7.26
58.58 10.30
11.68 9.92
57.35 8.43
37.16 3.62
5.54 6.61
15.49 9.64
15.97 10.22
108.58 11.08
16.43 9.00
13.32 10.07
13.16 9.73
-6.79 7.70
97.84 9.63
116.46 11.54
40.23 9.65
143.22 5.55
72.42 9.77
117.56 8.91
-5.02 8.81
2.99 9.80
7.01 7.20
14.02 7.51
113.46 4.57
257.47 10.31
319.84 10.53
-1.09 3.34
286.07 10.58
72.86 8.75
84.82 5.12
705.36 12.44
5.23 8.19
92.14 8.95
84.07 6.37
146.19 8.68
193.40 10.33
23.55 5.86
269.28 10.91
3.54 9.20
20.12 8.68
8.52 2.11
-2.71 4.02
204.28 11.36
-11.09 9.08
116.92 11.32
134.85 11.10
201.25 11.13
404.64 7.66
514.24 11.73
6.63 10.55
0.96 7.27
94.70 10.53
-5.13 9.42
70.11 7.02
22.00 5.88
135.39 11.87
42.59 10.67
230.02 11.57
18.86 9.73
16.37 9.53
48.42 9.48
199.85 12.27
7.13 9.57
-12.18 10.41
22.19 5.97
48.77 5.74
331.09 8.32
183.75 7.80
66.36 7.36
42.90 9.04
19.51 8.63
-1.58 3.54
72.60 8.58
1184.32 12.03
-9.37 5.93
3.64 7.88
11.92 9.70
150.04 8.90
8.49 6.19
42.49 9.56
15.56 9.87
72.82 10.88
7.27 9.17
22.43 8.93
10.00 7.13
29.16 11.49
21.80 10.62
41.52 10.01
349.71 12.40
1.65 6.44
90.92 10.82
3.65 7.62
228.78 7.97
49.98 10.08
18.08 8.25
34.42 10.44
252.69 8.64
341.56 9.57
3.69 6.21
96.49 6.76
113.28 6.59
140.57 7.15
18.35 7.45
548.51 11.68
112.08 8.07
88.25 6.02
30.30 8.80
556.73 10.91
442.21 6.02
158.55 8.16
29.85 9.04
88.98 9.45
18.56 9.14
242.73 9.58
3.85 2.91
37.67 7.89
7.85 6.34
34.41 7.65
25.99 7.56
165.03 10.10
14.32 8.33
378.70 12.14
40.38 8.37
189.93 9.81
-5.38 7.55
-8.67 9.59
8.65 9.21
3.17 10.03
13.53 10.19
137.83 11.06
25.10 8.04
50.68 6.76
2.39 8.76
-2.67 10.34
41.27 10.70
36.49 9.88
152.21 7.44
14.61 11.11
5.64 10.99
2.44 10.23
9.92 8.18
116.58 12.65
0.66 6.41
50.36 6.45
4.65 5.58
52.02 5.51
33.03 5.50
8.29 7.35
-8.79 6.28
0.87 7.54
475.14 11.12
143.69 6.24
51.67 5.77
33.24 8.15
154.48 6.08
10.36 8.60
6.17 7.00
-1.59 6.39
231.54 9.13
280.54 11.21
319.92 11.24
707.97 9.26
442.51 9.52
256.00 8.66
57.46 9.24
5.29 8.92
-0.55 9.36
5.80 8.46
12.80 6.60
87.52 7.41
114.05 7.81
19.07 7.10
23.99 7.33
8.71 8.57
194.25 10.95
-5.49 8.52
160.64 8.64
19.75 9.85
3.07 9.13
13.06 9.09
55.49 2.87
85.22 8.02
-3.18 8.37
73.81 11.08
-1.62 9.34
84.72 10.54
345.31 12.77
781.27 14.94
22.11 4.02
459.00 11.73
285.35 10.97
1107.99 16.60
9.92 8.37
153.71 10.29
217.92 13.28
129.98 8.96
12.93 7.26
140.88 7.73
69.02 11.39
11.58 9.79
57.99 9.50
49.94 6.96
15.35 10.37
-9.55 8.69
671.97 6.73
27.23 10.11
-2.86 9.78
4.09 7.04
22.87 6.89
28.83 4.99
526.35 4.15
104.71 8.53
345.86 10.57
4.54 5.07
208.04 9.79
7.13 5.39
196.65 9.96
207.51 9.68
151.73 7.39
58.42 6.68
287.81 11.04
5.27 3.97
63.94 7.19
147.44 7.72
25.16 9.17
550.12 11.40
-3.74 7.20
2.91 8.78
145.54 11.14
8.45 9.96
9.38 7.81
40.19 4.81
18.15 6.17
33.46 8.67
59.80 10.58
7.73 9.84
563.98 12.85
61.64 10.22
0.01 9.47
30.80 9.28
9.78 9.89
81.51 10.17
328.96 8.38
25.49 6.39
63.67 10.07
8.10 5.45
-4.84 7.07
14.12 4.40
2356.24 17.75
435.42 11.73
-5.49 8.24
367.68 9.46
990.55 9.99
22.84 5.40
18.45 8.31
170.86 9.95
71.00 5.84
-10.55 4.70
40.26 8.71
7.54 7.22
231.21 8.31
20.51 9.20
60.69 9.71
-10.99 8.93
112.44 9.60
38.18 5.76
7.67 4.67
15.08 5.27
314.70 12.89
18.56 10.17
11.92 9.53
294.42 11.86
181.47 8.81
6.26 8.14
-0.02 10.11
23.18 9.79
165.86 11.48
3.96 9.40
-14.13 8.57
222.27 9.01
55.87 11.03
70.75 11.24
441.74 6.48
13.53 7.00
66.12 10.34
261.37 7.47
2.30 6.98
-3.53 9.85
11.22 9.33
143.55 8.63
2.55 9.59
43.77 9.65
74.07 8.50
32.45 9.99
-2.83 7.33
-8.23 7.93
-0.01 8.29
172.08 6.15
7.16 5.15
136.75 9.91
81.23 9.42
284.06 11.17
240.86 11.09
149.69 9.56
479.61 8.30
417.34 7.95
198.16 7.31
511.93 7.19
391.76 9.20
38.61 8.94
261.85 11.19
1.50 8.24
206.75 10.28
10.22 7.81
203.51 9.65
29.88 7.49
86.99 8.51
32.40 9.47
109.78 7.08
139.73 8.16
64.81 10.08
-6.64 9.04
6.50 10.35
32.36 9.97
321.57 11.30
205.28 9.70
-0.98 5.36
91.31 8.68
25.87 6.19
31.67 10.89
207.01 11.67
15.47 4.61
14.02 9.50
204.48 11.74
19.04 7.60
15.30 7.43
44.81 11.08
255.77 11.65
1.66 6.23
37.11 3.71
6.66 6.45
1.60 7.37
2612.38 19.16
672.57 10.14
219.60 4.37
16.26 8.68
-2.17 4.00
9.63 7.77
573.90 10.43
93.79 3.70
-8.67 8.75
-1.70 4.01
240.08 11.28
1105.36 9.79
298.52 6.90
8.35 9.23
141.34 10.34
-2.21 5.98
-3.76 9.19
22.46 9.78
188.95 10.86
1.38 8.61
377.38 4.84
471.90 10.60
2.21 10.25
2.18 9.44
63.67 9.43
13.34 6.72
77.39 7.45
34.85 10.94
101.05 10.61
163.50 8.98
123.09 11.83
135.30 8.21
48.94 5.59
24.38 7.93
75.31 9.00
93.52 9.47
-1.08 9.47
100.80 7.35
6.36 10.01
103.46 10.21
7.80 4.03
82.03 11.65
19.74 9.69
55.46 6.45
1609.08 12.07
16.93 4.93
13.36 7.10
13.93 6.74
55.84 8.01
12.55 7.89
229.80 9.47
49.05 7.67
-2.22 7.24
145.66 10.07
28.13 3.20
31.50 9.30
222.81 11.21
53.74 9.61
3.84 7.93
-0.53 5.40
521.94 8.46
3.62 5.51
4.52 4.65
-2.07 9.35
121.88 10.05
-12.07 9.24
240.19 11.89
1141.54 11.93
8.67 5.92
39.82 6.83
210.46 12.72
202.41 11.78
503.33 9.49
11.12 6.07
64.22 6.77
44.19 7.18
20.43 7.30
17.97 10.23
41.07 10.56
28.42 9.16
23.39 5.24
24.50 8.18
8.15 9.65
-10.44 10.53
11.94 9.09
46.16 8.27
123.47 7.62
12.05 9.39
28.62 9.95
31.25 6.06
337.70 7.31
534.50 7.24
9.13 2.77
140.09 8.92
153.62 6.85
1.83 5.76
14.50 3.78
54.76 6.89
-0.88 1.04
366.07 11.54
70.55 8.85
370.47 11.21
123.71 7.22
-5.41 6.27
131.02 10.03
546.97 13.03
823.44 13.51
612.96 10.78
-7.92 5.06
-4.94 4.91
85.34 9.89
35.85 9.88
186.98 7.55
-0.20 9.00
221.88 12.13
2.30 9.66
-8.61 9.03
3.85 8.85
468.56 10.92
150.99 5.93
287.49 8.61
13.67 8.74
5.35 8.40
17.59 9.78
29.44 9.95
44.17 9.76
434.80 13.25
8.04 8.68
124.98 8.53
316.75 9.50
68.14 8.41
42.04 6.74
52.35 6.99
51.08 7.13
26.95 7.13
-20.06 9.23
29.25 6.07
112.35 8.32
17.23 8.33
20.16 9.92
53.27 9.54
24.58 7.77
8.42 10.76
5.17 7.08
12.51 6.79
23.32 7.09
10.40 10.13
3.14 7.19
12.88 6.39
871.22 10.63
596.13 7.63
119.57 3.07
1.22 8.21
142.91 9.32
3.46 5.82
935.67 13.48
71.18 9.13
118.99 9.53
420.28 9.66
2097.64 8.23
30.53 4.80
-5.85 8.45
247.54 10.91
3.13 8.15
84.64 8.87
-6.70 7.60
42.71 7.74
2.94 6.88
53.83 8.19
46.35 9.20
30.76 9.49
31.30 8.35
232.60 8.96
217.06 7.11
155.20 11.70
1.93 9.32
20.07 9.25
112.86 10.31
411.72 6.57
86.35 5.82
271.21 8.29
-6.37 9.94
-10.38 8.89
111.40 3.21
6.64 10.34
-0.95 8.66
60.81 7.90
14.81 4.98
44.41 6.08
15.66 7.99
114.75 10.91
-2.15 9.66
68.45 11.25
70.05 8.09
240.96 10.12
22.03 8.30
27.27 8.60
148.80 10.38
106.96 10.25
127.31 10.53
11.08 3.91
42.51 6.64
20.28 7.94
10.69 6.64
15.33 6.36
26.12 5.90
217.42 7.63
38.33 5.44
7.18 8.62
41.43 5.35
153.02 7.85
670.47 4.97
55.72 9.46
11.00 5.49
64.39 9.64
53.47 8.50
265.17 8.47
654.00 6.04
17.49 4.72
12.55 8.32
2.23 8.69
9.78 8.12
26.24 6.56
8.00 8.97
-9.25 9.07
175.94 6.76
18.94 10.32
104.50 10.65
460.39 11.80
20.92 6.83
7.58 3.08
396.52 8.30
21.21 10.79
51.61 10.59
16.88 9.05
452.49 10.13
27.29 10.61
122.75 10.73
245.47 9.55
-1.69 7.73
-2.59 7.41
143.19 10.37
8.50 8.78
7.76 7.71
29.82 3.79
15.44 10.34
32.37 6.79
22.25 6.21
190.99 8.20
26.60 7.54
282.52 9.31
2.66 4.72
74.02 7.27
366.22 11.62
23.34 8.46
347.80 12.35
-4.63 4.36
140.99 10.53
70.80 5.54
75.15 3.43
1564.83 8.82
2880.10 11.99
368.81 6.46
36.56 9.45
7.61 8.97
132.46 10.99
638.08 11.47
658.73 9.86
44.36 9.38
6.29 8.53
-0.93 8.66
196.83 11.99
5.76 9.49
242.75 6.59
-11.76 5.61
200.45 11.57
199.21 9.12
-0.79 6.83
154.38 10.29
56.18 7.37
34.09 5.44
3.92 7.34
3.51 10.12
9.56 9.92
374.21 6.85
13.29 9.37
19.11 6.74
9.02 6.89
12.65 7.55
412.54 7.29
41.87 5.63
907.90 9.48
616.22 14.10
10.92 7.82
262.38 10.11
18.15 7.41
367.15 10.34
6.37 7.74
-5.36 8.88
121.48 5.90
1394.71 15.56
356.26 8.92
47.21 9.62
165.81 8.94
318.27 10.77
19.03 9.90
50.56 9.40
38.86 9.52
62.02 10.28
82.46 6.02
-10.98 9.78
33.20 9.52
13.43 8.70
66.14 3.83
95.63 5.62
-10.86 9.69
60.41 10.34
3.59 5.28
540.57 10.75
100.38 7.65
64.13 10.97
26.46 9.82
54.84 7.94
3.46 6.66
134.36 9.02
23.17 5.92
9.64 7.03
8.99 7.81
11.46 9.16
91.05 7.86
-8.89 9.30
25.81 9.24
50.84 6.87
-3.66 7.04
29.06 7.87
11.68 8.05
44.22 8.65
12.30 8.49
47.08 8.12
475.71 11.73
4.41 8.32
9.11 7.54
53.23 8.21
26.68 4.71
1501.40 13.74
1088.34 10.43
363.12 3.21
257.05 10.93
13.83 8.53
248.66 8.72
186.87 8.63
141.64 10.38
27.74 8.95
-4.83 8.45
10.96 8.23
15.23 8.37
18.48 8.12
0.30 7.54
9.48 7.75
-3.01 7.08
3.11 7.93
110.85 10.79
10.63 8.79
15.32 2.24
36.44 10.42
51.26 9.94
110.42 10.73
32.03 8.37
304.66 3.53
285.27 10.06
25.13 10.61
55.30 10.61
280.24 12.31
89.96 8.05
105.18 6.68
1527.16 10.22
12.90 6.90
67.64 10.99
36.14 9.80
60.70 9.41
142.69 9.49
243.87 6.36
88.31 7.82
7.82 7.67
-0.72 6.27
20.13 6.73
75.79 7.36
1.67 9.99
15.32 8.64
140.77 8.24
11.79 5.01
14.71 7.79
10.66 10.17
28.86 8.21
-1.77 3.78
29.93 4.13
128.42 9.04
5.58 7.67
1.85 8.05
133.47 8.95
17.25 6.72
46.46 8.39
513.75 7.20
240.65 8.92
402.60 12.71
7.64 8.46
15.77 9.70
93.78 5.45
10.09 8.62
88.89 8.60
178.83 5.89
10.24 8.68
9.22 8.83
9.47 8.28
0.76 6.40
140.29 11.21
5.75 9.18
15.94 8.03
1453.26 9.73
87.82 10.70
-5.83 9.20
17.72 7.34
-6.84 6.33
21.68 10.93
-7.89 8.38
607.64 9.79
136.08 6.97
1418.03 13.11
168.97 7.21
1.29 6.11
28.50 10.72
100.05 11.03
8.29 8.82
88.75 9.16
17.25 8.00
103.92 11.60
349.65 8.25
572.97 7.60
9.21 6.78
25.06 8.56
283.69 10.26
299.68 11.29
197.22 7.89
115.45 9.17
522.11 8.79
235.90 11.27
13.40 9.24
420.84 13.06
9.19 10.60
10.42 9.52
28.77 5.85
21.48 10.03
8.77 7.16
167.49 9.37
415.46 9.73
39.77 3.11
27.13 8.75
29.89 8.36
35.66 8.56
9.93 10.39
53.61 10.23
190.41 11.45
0.28 8.05
325.76 7.32
2.82 9.22
-7.60 9.52
41.70 5.99
172.98 5.65
217.81 6.47
352.68 7.49
1322.89 11.76
75.29 11.37
70.09 10.37
36.11 9.04
213.31 3.79
438.37 8.77
192.47 7.46
417.97 10.89
-6.07 9.15
18.16 9.17
141.33 9.31
49.20 5.13
225.02 9.40
16.76 10.57
52.48 8.36
-5.45 7.85
37.80 8.64
28.39 8.92
228.19 10.35
-13.99 6.37
333.92 11.53
60.73 6.01
68.17 8.99
105.96 4.61
98.67 8.37
37.56 5.60
32.46 10.11
48.70 9.60
-12.43 9.72
149.13 11.43
55.25 9.92
31.52 10.71
47.23 10.75
46.15 10.01
9.40 7.27
144.18 11.88
-7.08 9.55
27.33 3.90
2.80 11.29
118.59 8.17
363.01 9.14
165.07 7.90
12.59 9.95
33.86 9.36
135.19 8.02
87.74 7.78
29.79 8.71
917.95 10.62
217.63 8.99
9.50 7.22
33.23 7.87
-0.31 6.85
961.52 9.86
9.63 7.98
26.61 7.31
379.47 12.10
404.09 11.83
142.65 9.15
73.54 8.41
92.14 9.97
22.37 8.79
1743.46 16.60
27.52 6.75
3.90 8.73
14.75 8.63
3.73 8.13
-1.17 8.05
6.25 7.65
-14.58 8.36
171.18 11.27
114.84 11.11
16.49 9.29
7.65 6.84
4.75 9.89
157.00 11.82
46.23 10.14
26.23 6.98
25.52 5.50
-11.84 10.50
44.95 9.69
658.19 10.33
109.93 4.84
1035.26 9.99
483.26 13.93
130.06 6.86
52.25 5.87
-16.51 9.57
-4.26 8.60
291.29 8.10
79.56 5.81
5.15 5.33
21.03 6.85
181.63 10.04
3.53 11.04
15.46 10.29
22.18 6.15
19.13 7.33
687.65 13.33
541.79 9.13
28.43 5.95
521.34 10.94
9.37 9.26
530.93 12.66
13.60 4.33
18.51 4.63
11.00 7.39
287.86 10.71
18.69 8.09
54.46 7.73
592.52 11.11
173.50 8.42
116.70 7.65
204.93 7.74
399.69 8.13
194.91 6.34
55.56 9.81
4.33 8.44
57.52 7.72
338.81 9.92
120.63 9.97
153.52 6.45
0.66 8.79
119.85 8.22
927.56 11.20
104.12 3.67
7.45 8.83
7.73 9.00
7.15 8.41
2.74 6.94
46.99 7.44
-4.72 9.05
-1.59 4.14
69.62 10.74
-4.97 8.65
-1.59 8.98
19.88 8.79
16.52 8.38
55.05 8.60
11.11 9.04
3.36 9.61
108.46 11.60
109.33 10.70
64.05 10.91
-5.77 10.21
304.00 12.62
19.93 9.71
54.77 4.06
1501.30 11.23
-4.56 10.42
6.42 9.08
293.89 9.61
96.74 5.36
0.81 4.97
7.77 6.08
880.62 6.73
34.47 10.39
-10.48 6.92
267.06 8.98
145.33 9.17
980.96 12.08
587.29 10.62
63.05 6.75
80.78 5.02
300.80 10.54
17.49 8.97
339.56 10.00
78.59 8.14
142.24 6.34
33.90 5.81
415.59 9.19
51.10 6.64
51.78 4.86
36.40 5.00
8.90 9.48
140.94 10.77
203.46 8.46
37.18 7.19
139.40 10.84
85.28 5.41
11.78 8.94
58.85 3.66
40.57 2.89
14.54 9.40
86.49 10.69
-4.95 6.27
26.77 9.58
40.98 7.84
176.44 11.42
462.31 11.66
112.51 5.81
-18.87 10.35
74.86 10.33
-5.74 8.25
51.49 7.40
56.56 6.67
-1.42 10.57
7.38 0.64
29.63 10.05
40.41 8.95
147.77 11.64
16.96 9.96
43.03 7.59
-4.26 5.97
292.42 7.07
-2.42 5.66
217.45 8.63
118.55 8.06
55.75 2.14
142.46 10.00
23.11 7.86
303.26 9.85
213.93 8.76
40.45 7.69
13.06 7.92
275.41 6.94
242.75 8.72
877.53 8.27
125.91 11.15
0.29 6.25
41.97 10.38
370.09 10.38
-1.56 6.31
675.03 4.29
-12.17 10.00
-13.59 4.78
142.13 11.43
31.82 9.55
25.05 8.42
82.62 11.71
302.96 13.55
55.69 10.12
79.68 3.38
3.63 9.85
248.69 10.27
-2.04 7.10
45.73 5.01
162.58 11.54
653.08 10.31
7.08 7.08
755.55 11.11
895.65 7.31
14.62 6.88
11.06 10.23
43.78 8.88
28.24 6.71
596.37 11.13
8.57 9.17
127.11 10.49
57.91 7.58
34.61 6.25
3.05 7.04
382.85 6.92
107.63 9.52
22.18 4.38
60.33 9.60
335.60 8.62
20.16 8.01
289.52 10.43
203.97 8.63
3.23 8.94
22.46 8.98
12.58 8.71
6.52 8.50
0.52 8.35
14.92 8.15
-0.02 8.70
417.56 13.96
0.74 9.20
20.37 9.96
23.60 10.62
16.98 10.14
43.67 10.05
9.66 9.75
-2.15 6.70
57.18 5.54
4.76 10.45
5.08 10.60
1.60 8.39
12.38 2.27
41.73 11.19
119.19 5.00
12.95 11.13
19.71 8.59
9.98 7.04
29.36 10.55
59.72 9.01
1196.50 12.42
20.67 9.22
80.53 7.49
115.56 7.94
303.23 7.85
37.59 6.94
1050.07 13.97
319.71 7.49
992.74 15.84
5.80 9.25
208.51 11.17
185.49 10.14
18.08 8.33
102.89 8.86
322.92 8.12
11.92 4.54
227.23 7.29
13.83 3.97
14.45 9.31
-5.91 9.26
11.74 8.66
0.68 7.47
-12.68 7.85
-7.21 10.27
124.37 6.53
60.58 10.88
112.36 5.14
41.38 9.16
62.36 2.30
17.65 8.83
109.43 9.67
10.89 8.05
264.41 13.07
185.50 9.93
99.60 10.89
-1.86 9.66
24.27 11.00
221.55 11.95
-0.83 9.57
198.47 5.05
4.65 10.11
1.91 4.76
69.90 9.32
6.33 5.39
-4.53 5.13
146.17 7.13
321.18 5.38
446.42 8.39
-1.67 12.00
97.40 6.97
582.18 10.97
56.26 9.25
100.79 2.77
130.13 8.22
275.61 10.48
1248.14 13.52
7.53 6.42
38.08 6.81
444.35 11.70
1.88 7.91
310.50 7.20
47.94 4.89
2.19 9.35
-4.71 9.87
238.89 11.50
167.09 9.40
10.29 7.19
66.55 10.47
-2.48 7.49
497.46 8.17
307.09 7.00
1036.57 9.41
517.57 7.11
3502.24 14.08
7.25 9.73
-2.90 10.02
7.82 7.10
85.61 11.42
1.61 6.57
12.00 10.45
13.21 10.82
10.02 9.73
84.48 7.71
458.57 7.89
1195.66 4.10
62.83 8.66
16.82 7.25
238.36 8.59
-3.19 8.38
113.60 8.34
20.91 5.97
70.47 11.19
309.08 9.41
37.48 4.30
1614.80 10.84
721.42 8.89
93.93 6.22
7.13 8.97
38.49 7.88
137.23 7.98
11.98 6.97
17.63 2.49
281.16 7.20
9.65 8.15
257.87 12.62
30.87 7.03
127.58 11.00
189.77 11.07
247.36 7.25
57.07 9.41
324.76 6.24
-13.60 10.52
5.51 6.34
181.37 12.62
108.28 10.88
9.17 9.32
50.44 8.58
245.56 8.57
27.70 5.30
142.73 11.95
50.74 10.14
93.66 11.94
8.56 9.15
94.20 12.06
4.01 9.07
-3.80 9.53
33.04 2.43
1106.98 8.87
261.03 13.07
549.82 8.72
189.76 5.95
23.03 2.65
447.67 9.11
6.85 5.67
8.81 6.38
94.89 7.56
103.96 8.66
64.84 8.50
11.99 5.43
5.60 7.42
750.98 13.34
2.20 5.64
-3.16 5.52
165.47 9.82
-3.38 8.05
44.28 8.23
57.85 8.86
153.44 8.64
306.10 9.83
124.38 8.32
753.98 11.88
16.93 6.77
990.15 12.21
5.01 9.18
84.94 10.43
-2.12 9.25
248.77 11.94
2.50 8.98
26.45 8.91
49.37 10.56
140.65 9.43
100.74 7.38
84.05 9.98
1.18 7.29
1184.78 12.10
0.36 4.90
28.52 9.92
3.64 9.31
33.96 9.20
49.47 10.18
11.04 3.55
0.64 9.32
204.95 12.97
175.28 10.36
47.98 7.56
19.35 5.69
60.63 10.94
24.52 10.05
14.71 8.84
165.16 7.10
10.05 2.98
333.64 13.16
203.69 9.13
1172.80 9.75
3.06 8.65
12.22 4.85
-17.24 10.19
101.89 11.59
9.56 7.16
730.47 11.22
5.01 6.33
329.38 9.68
335.56 10.31
35.94 8.11
174.45 10.34
-6.47 5.86
373.48 9.28
65.37 7.16
2.63 7.04
202.09 7.69
218.41 10.46
159.22 10.79
437.52 10.59
14.38 7.90
48.91 6.42
1699.73 14.48
50.33 10.44
4.06 10.09
35.56 10.58
19.68 8.68
22.07 8.41
19.86 9.37
68.68 11.55
48.34 6.25
219.15 6.57
209.73 11.18
41.17 4.23
160.34 7.50
55.21 9.06
37.97 10.86
21.41 7.99
110.56 7.75
496.30 7.63
16.24 11.03
61.05 10.33
104.66 10.69
60.36 7.86
4.27 6.03
-1.07 3.52
1324.44 9.12
14.91 10.43
-5.98 7.31
190.04 5.41
171.43 7.40
271.05 6.55
1557.03 12.26
42.31 9.44
21.53 6.28
3.35 5.19
504.35 10.13
45.12 3.20
361.36 9.10
-5.04 6.52
252.27 7.21
35.95 7.60
29.27 7.97
226.36 10.59
30.32 6.76
104.96 6.68
-2.13 9.97
21.05 10.29
8.78 9.58
105.42 10.31
0.51 8.97
18.84 9.22
253.09 12.28
-4.33 6.03
233.17 10.40
116.51 7.92
80.78 7.47
13.26 6.42
14.65 6.07
2.19 10.28
12.77 11.09
25.41 8.92
115.62 11.56
25.17 10.83
8.55 6.15
296.58 13.45
37.65 9.67
374.74 9.12
385.83 9.22
369.74 14.85
108.53 11.40
3.02 8.53
51.64 7.47
0.96 5.40
13.84 11.35
-1.70 9.75
32.88 8.98
48.43 7.85
292.81 8.50
1088.78 5.57
45.13 11.79
105.37 11.16
515.58 9.51
25.36 10.57
10.19 8.75
330.48 6.00
70.39 9.77
15.76 5.01
-1.27 6.24
153.88 7.71
490.95 11.44
86.56 7.69
14.95 8.15
16.65 9.18
-7.05 6.27
100.17 11.15
23.46 9.80
12.04 7.79
52.68 10.68
44.34 6.07
1131.65 11.33
15.38 7.52
36.92 7.54
17.93 5.42
2.35 8.24
72.42 12.34
1.07 10.56
33.39 9.68
208.81 9.96
-3.33 7.27
-3.83 10.76
11.15 11.08
-2.53 9.80
11.07 8.81
199.11 9.25
1448.79 8.17
195.14 13.01
101.02 8.61
3179.63 16.09
18.86 10.81
22.54 4.56
540.64 9.18
19.57 5.40
218.28 7.79
880.48 10.39
95.10 7.14
34.18 3.59
181.11 7.73
124.47 3.41
33.72 7.39
81.32 8.60
321.65 8.91
-2.49 7.24
39.03 7.15
136.42 10.83
79.10 9.56
10.28 9.84
222.59 12.94
0.73 10.32
295.57 13.11
44.00 10.20
163.84 12.13
6.58 11.13
62.12 7.83
5.75 7.87
150.66 11.60
155.40 7.53
10.82 9.11
19.93 5.66
30.01 9.83
11.01 9.67
61.37 9.96
8.32 9.51
27.91 6.99
90.32 12.70
32.74 5.04
30.49 4.69
88.11 12.44
-14.01 9.34
313.67 9.76
653.71 8.93
34.41 11.14
28.41 10.21
327.54 11.95
13.89 7.82
5.63 10.63
277.35 9.32
58.95 11.12
77.70 9.73
128.16 7.23
3.28 10.13
29.99 6.32
52.78 9.76
45.46 5.75
101.99 7.05
-1.24 3.99
138.12 8.06
137.00 8.93
58.91 7.56
125.54 9.46
37.80 7.77
107.89 10.30
86.94 9.36
8.95 6.74
6.63 8.35
94.61 11.77
30.61 11.22
194.60 13.09
2.52 9.36
161.55 10.68
102.43 12.57
19.79 10.93
261.57 13.31
422.35 12.79
18.16 9.04
1.58 11.68
-0.76 11.59
119.89 8.84
20.31 8.86
15.09 10.73
35.06 9.16
13.26 6.15
19.81 11.95
5.43 10.18
111.59 11.05
132.13 10.30
473.32 11.49
75.74 8.44
2473.51 9.27
94.88 5.76
1940.01 16.37
629.54 9.17
46.63 6.86
539.99 10.93
254.33 8.93
82.38 7.82
-2.01 7.81
203.07 9.87
183.95 9.38
421.62 12.53
-1.42 6.25
64.39 7.33
15.66 7.11
87.47 8.08
46.84 8.16
8.82 7.80
53.44 20.78
8.79 21.12
-10.93 20.48
37.07 21.16
0.03 18.71
144.20 16.29
-2.51 20.76
22.33 15.85
18.06 15.85
34.04 21.98
168.80 22.23
89.06 20.77
-10.58 18.12
44.55 19.31
139.08 19.64
24.17 10.66
71.68 18.86
93.05 9.50
18.95 20.38
-15.18 18.42
53.43 18.11
8.07 17.46
4.63 16.98
39.76 17.97
439.08 18.02
318.22 11.04
61.81 15.94
383.85 17.35
5.92 12.47
24.81 10.10
316.92 11.85
319.13 9.92
883.52 14.79
4.24 12.10
219.26 10.00
72.58 13.25
2711.24 26.46
549.34 17.88
168.78 16.84
360.23 10.84
38.30 11.14
1727.05 26.38
20.51 12.27
245.24 19.35
11.30 19.20
28.68 20.36
27.23 21.00
34.77 21.34
28.76 16.55
-19.15 14.80
56.99 18.76
185.70 19.33
75.34 18.55
353.48 20.60
571.90 19.76
112.24 15.42
-24.25 19.78
16.63 20.51
322.66 21.45
12.27 18.47
212.56 19.90
198.70 20.00
76.22 15.13
13.70 15.69
-9.05 11.61
142.47 15.90
14.56 4.15
5.45 9.38
1787.93 20.74
-7.55 14.77
7.78 9.52
41.70 15.15
167.93 17.50
8.66 7.93
130.34 18.70
29.96 19.29
3.61 17.08
28.16 15.42
35.97 20.44
37.52 19.14
70.73 17.52
21.11 15.32
-17.94 15.49
16.36 21.07
3.23 10.68
8.72 17.39
218.67 19.79
122.07 18.82
735.71 20.33
35.11 15.82
3.39 13.62
65.72 16.45
276.34 17.15
533.76 16.44
296.86 19.02
7.62 14.85
271.21 13.86
2.42 17.86
143.13 10.60
3.66 14.61
28.62 15.73
86.31 14.58
122.73 15.47
26.37 12.70
1141.23 18.39
-5.12 11.93
86.06 15.63
68.42 12.62
12.51 11.68
1219.59 22.50
31.91 11.20
4139.22 31.64
99.14 13.59
120.91 13.21
557.56 16.55
73.62 12.97
-0.65 16.08
17.87 17.58
-10.14 17.31
24.28 19.58
38.02 17.98
-7.08 20.40
46.70 17.65
140.44 17.96
107.95 16.84
59.72 19.04
-8.56 17.36
115.41 20.52
-9.74 15.32
43.56 14.96
-21.33 17.56
11.40 16.13
240.58 18.48
196.40 12.35
13.90 17.67
42.23 17.77
313.01 16.17
36.54 11.78
5.74 16.49
103.26 18.75
86.10 9.36
2.57 18.69
63.23 17.19
79.01 11.23
84.32 16.37
68.56 13.39
1242.52 19.56
5.77 13.26
1588.43 11.08
277.83 13.36
248.53 16.45
1153.70 17.24
6.60 8.05
7.87 15.21
81.36 16.20
22.97 9.70
103.23 14.38
27.69 13.38
252.32 18.70
36.86 17.59
433.42 22.57
66.80 16.01
17.22 13.71
-2.49 16.38
157.41 18.37
7.55 20.37
151.41 17.60
131.17 15.99
-1.13 10.02
-12.93 17.83
49.88 18.65
39.86 16.19
197.01 19.23
-25.39 11.05
184.84 13.44
154.84 10.81
23.94 11.92
834.42 18.90
109.87 10.72
9.02 10.28
66.56 10.33
134.38 8.52
11.65 9.61
106.27 9.07
126.32 13.84
362.29 12.70
1244.38 20.96
58.92 9.29
499.36 18.30
11.33 15.55
19.52 10.87
155.47 16.59
79.48 19.27
73.50 17.08
124.80 18.81
9.49 17.16
82.71 18.87
-11.82 15.29
11.73 14.50
19.38 18.19
37.17 16.58
35.86 14.73
102.92 12.17
184.74 20.45
36.84 16.54
26.70 14.75
189.49 14.59
59.67 17.95
30.46 14.62
-19.81 15.17
-12.69 16.30
11.76 18.22
13.66 14.80
22.84 14.17
37.52 15.10
300.61 16.74
27.58 15.10
193.79 14.02
4.87 9.68
24.77 9.88
0.58 7.02
3.10 9.42
195.86 10.05
9.44 12.72
112.34 15.67
97.16 11.52
-8.01 12.36
31.97 7.28
66.19 11.23
1314.49 20.88
17.63 10.53
-4.16 11.83
-1.54 11.49
9.42 16.67
54.07 17.37
33.28 17.21
28.06 18.58
68.96 17.30
-9.31 16.14
18.04 19.65
89.62 16.75
-1.49 12.32
27.43 16.07
-6.92 16.03
-15.02 16.10
94.10 15.64
86.55 16.98
1.79 14.61
462.67 15.73
14.50 15.49
72.60 17.21
6.72 14.68
20.11 14.64
106.87 9.58
37.56 18.02
327.89 19.87
323.28 17.89
281.25 15.27
87.09 17.74
54.09 16.26
13.66 13.75
1.84 10.34
18.33 12.96
18.10 14.55
21.70 13.37
274.16 10.26
9.16 11.41
117.47 14.09
44.65 8.20
577.08 7.45
80.19 8.68
222.35 13.40
609.26 16.06
186.61 15.21
3.12 6.17
708.03 13.54
130.55 16.07
119.32 13.63
-6.56 16.53
77.52 16.21
42.15 16.26
14.52 17.34
40.53 13.40
115.90 18.94
10.31 18.36
22.95 16.03
16.50 14.66
72.63 13.93
67.81 14.11
12.41 18.23
4.29 16.58
15.37 16.28
13.18 10.83
30.40 18.80
101.22 14.03
6.50 11.61
39.87 18.20
394.25 14.12
4.37 13.67
156.16 11.60
1.23 9.39
-0.99 9.50
-2.80 13.97
1455.54 18.69
15.47 11.18
38.52 13.21
479.73 16.49
19.93 11.29
340.44 10.01
232.38 9.32
-3.72 5.65
173.14 15.77
55.33 7.59
3839.26 18.80
365.51 15.26
4.04 8.20
4.66 8.88
15.68 10.49
501.21 15.61
732.72 21.14
142.92 10.83
57.12 13.09
488.34 19.32
545.28 18.85
-4.35 16.13
5.96 17.18
45.80 16.31
-16.61 16.47
105.44 19.89
8.08 20.61
4.62 15.75
6.12 13.28
39.10 16.30
185.20 17.31
23.46 12.57
12.61 16.77
226.20 18.82
10.26 15.90
119.35 17.52
31.57 17.81
92.58 11.17
-7.25 15.08
130.89 12.80
1.77 14.32
23.76 14.51
521.93 16.57
0.68 11.68
50.19 9.41
432.31 10.20
148.24 11.13
21.72 8.34
2.15 11.29
33.16 10.05
579.62 5.39
100.48 12.01
190.17 14.33
2.53 9.40
317.58 15.67
84.84 12.48
59.84 8.43
122.84 12.26
401.47 15.51
304.77 16.39
3.51 12.21
21.72 15.19
-11.23 16.49
80.63 16.58
3.27 14.28
619.97 20.87
-11.87 11.68
14.60 19.79
36.57 15.63
0.46 11.69
41.77 17.66
147.93 11.98
51.10 14.42
21.07 10.07
29.29 15.81
1.52 13.61
102.53 17.25
86.44 15.20
36.74 15.79
28.07 15.50
37.58 14.24
210.50 10.66
20.60 14.74
-9.71 14.24
606.62 11.97
178.07 15.92
27.39 13.32
405.71 15.89
492.15 14.55
53.60 9.71
143.76 9.38
18.22 6.85
24.85 6.38
-7.71 6.55
38.13 11.67
56.13 11.05
216.47 11.29
-5.00 9.81
277.71 17.38
105.84 10.58
18.81 8.89
57.82 12.87
25.03 16.62
88.20 17.87
49.68 18.19
12.89 15.54
35.73 17.96
46.15 16.17
65.02 15.55
71.44 14.44
9.82 16.65
276.71 17.97
26.09 13.10
4.44 20.46
-9.14 15.76
27.98 15.42
17.57 12.63
21.20 18.05
16.32 11.86
121.03 15.86
19.51 16.67
-12.84 15.91
1.95 14.79
56.70 13.69
127.63 13.78
0.96 15.36
80.42 14.13
4.11 15.13
-14.30 13.83
8.49 13.54
7.15 12.23
0.16 12.79
175.47 10.11
5.78 10.85
82.92 11.09
865.68 14.86
11.33 8.61
30.20 9.13
432.64 10.59
111.76 9.94
-1.40 11.68
36.06 11.20
14.24 11.34
67.61 6.91
101.96 10.95
-6.07 8.38
695.23 19.39
138.72 16.57
38.66 10.54
31.35 16.76
3.25 15.26
31.24 15.20
32.69 20.09
51.40 17.76
96.21 12.38
618.79 18.98
100.07 11.24
5.39 15.98
35.06 13.54
83.37 10.64
14.85 15.97
-1.60 14.57
2.26 14.34
9.16 8.89
97.39 16.67
198.30 13.71
6.44 10.91
6.07 11.63
-1.22 9.93
27.31 6.98
1459.64 15.78
91.20 11.69
172.19 13.47
167.16 15.35
12.22 10.34
11.50 12.54
-8.16 12.28
45.98 9.03
11.35 10.28
139.44 12.86
21.87 11.60
10.80 15.96
17.54 17.11
19.42 15.65
40.36 18.01
78.37 16.15
26.54 14.87
132.49 17.07
155.62 19.63
27.16 13.97
7.74 14.72
-0.85 20.41
181.36 20.36
126.81 13.24
-33.31 14.67
71.89 15.55
101.17 19.29
2.35 15.99
822.88 20.22
15.51 17.46
83.31 17.42
15.89 13.56
284.21 13.55
-9.64 15.51
16.00 14.94
37.95 14.36
97.61 11.93
80.12 6.83
20.10 17.08
109.26 15.67
723.97 15.60
-3.32 16.10
93.56 15.75
83.28 14.85
-2.66 13.54
100.30 14.40
35.24 13.80
36.33 12.37
8.06 9.75
2108.87 7.63
224.46 10.55
1046.97 5.90
35.04 8.88
488.77 12.98
225.74 12.12
60.65 15.73
599.78 17.39
24.72 12.40
560.31 14.30
21.26 12.08
76.43 13.97
283.80 10.95
7.46 13.75
50.53 11.24
-7.50 15.19
-4.67 14.89
37.58 20.04
702.09 20.17
164.65 14.09
104.69 12.24
43.22 17.74
121.89 15.93
14.75 13.91
36.68 10.67
79.83 17.35
-4.58 15.60
9.96 11.79
-4.48 15.55
4.30 15.23
-1.64 12.72
458.70 14.16
77.75 8.10
64.72 14.21
235.22 14.96
6.19 13.16
76.39 13.58
228.01 10.53
6.90 13.18
20.48 12.72
28.84 12.02
94.39 7.50
407.29 14.95
-0.71 8.85
-0.99 4.81
139.41 8.84
117.68 9.76
178.45 8.53
48.82 7.87
452.71 10.93
71.01 7.24
3.20 5.69
592.59 17.82
308.96 3.95
32.25 10.87
28.89 3.57
4.68 6.85
142.29 10.16
34.46 12.30
974.10 18.08
247.88 10.27
364.09 12.71
185.89 12.66
11.15 10.81
706.23 18.76
25.08 14.23
-4.84 10.91
31.97 16.12
28.12 17.21
44.23 18.03
14.61 17.90
49.20 16.50
29.33 16.17
-3.47 14.37
72.74 15.97
25.06 20.88
-0.17 17.65
66.74 14.92
-11.95 12.62
-7.71 14.29
26.21 13.23
-10.17 15.04
-10.16 14.47
20.43 9.95
26.18 15.74
6.25 14.47
17.72 11.61
15.99 15.52
68.27 15.85
1.55 8.69
3.29 15.93
113.42 16.42
156.12 17.67
155.95 13.22
4.29 12.43
-17.49 9.40
667.23 16.05
1595.77 16.26
-2.63 9.77
72.53 10.16
37.40 11.33
4.70 12.37
103.49 10.23
16.47 9.05
183.36 12.56
193.22 13.96
46.85 13.32
163.67 14.01
13.17 16.09
183.49 17.59
39.00 14.10
32.73 18.19
140.78 16.17
-5.14 14.33
30.75 15.76
89.96 15.21
41.40 12.17
-32.05 17.97
28.18 14.16
22.13 15.92
95.18 18.02
16.34 15.53
26.27 12.01
22.69 13.48
440.14 17.35
4.08 15.26
50.60 14.84
443.14 14.62
232.05 17.22
1.05 14.07
266.69 10.98
0.34 6.63
16.11 14.12
-1.03 13.75
536.54 15.99
6.92 11.90
3.17 12.80
97.72 14.08
341.40 14.38
249.05 12.94
211.07 14.51
145.09 12.79
69.73 12.13
125.50 11.87
16.67 10.53
15.90 9.20
224.17 11.19
16.59 9.81
43.16 9.82
337.15 7.73
15.81 10.48
18.75 13.87
113.37 11.35
24.81 4.05
27.74 11.87
1133.21 23.36
7.07 7.86
57.64 10.12
7.64 8.73
-6.22 8.45
-5.64 11.82
-1.94 15.94
12.86 17.19
21.78 17.02
79.97 18.70
30.41 16.64
40.46 17.10
13.22 15.66
1.96 21.15
133.98 19.92
4.68 12.36
6.94 11.25
184.28 16.25
5.39 10.43
35.98 16.72
42.67 16.52
203.16 15.31
127.00 13.98
3.19 9.79
10.45 15.56
145.57 15.59
77.39 10.92
10.00 16.25
-4.18 13.60
214.51 10.90
123.65 9.09
126.62 11.25
22.01 7.04
17.33 11.83
43.78 12.47
37.84 3.50
9.85 12.19
205.55 13.71
99.63 12.12
13.58 11.71
143.33 14.48
254.23 12.75
204.92 13.81
-10.83 10.96
246.95 15.46
-7.93 14.34
57.24 15.40
269.74 18.51
-15.81 13.81
-11.22 18.06
67.65 15.94
62.57 16.54
10.53 18.35
12.77 16.91
23.69 14.58
-13.87 11.89
280.27 13.99
14.21 15.59
160.58 17.59
4.55 14.93
-13.52 9.14
198.13 13.66
15.45 14.68
46.19 14.53
21.56 11.06
10.38 14.26
193.10 16.16
22.95 12.64
906.84 19.44
17.55 6.83
9.22 15.30
4.73 11.95
229.22 14.08
869.17 17.26
26.49 10.99
-17.80 10.83
255.09 11.58
19.83 8.70
161.93 11.90
3482.60 19.52
6.88 6.59
18.32 7.95
160.33 8.20
12.25 10.36
169.39 8.24
182.08 12.38
35.08 13.53
3.20 11.46
242.25 15.10
11.43 7.08
107.43 9.75
90.32 13.86
76.07 17.71
75.89 19.11
20.43 16.13
-13.96 18.33
13.27 17.14
65.40 16.35
-11.67 12.86
-31.35 19.78
-1.64 19.29
9.29 14.90
-0.14 14.79
31.03 11.93
169.26 14.90
106.59 12.89
208.00 18.96
335.07 14.09
-1.32 13.55
24.60 9.72
1.53 15.23
53.88 15.71
103.71 15.44
-16.75 15.77
675.46 16.02
-5.55 13.63
-0.94 13.06
230.01 8.44
-5.02 12.07
6.59 10.71
22.97 12.02
148.77 9.13
44.95 9.20
7.39 8.01
13.50 9.09
530.81 14.79
11.79 14.13
0.76 2.76
472.13 15.55
50.34 10.37
3.16 13.32
255.14 8.00
436.37 15.40
55.90 7.69
378.23 11.31
5.56 11.37
204.86 14.42
293.88 13.98
706.30 20.10
377.06 14.84
29.95 13.05
18.63 16.12
45.38 16.22
45.78 15.21
163.46 15.81
30.53 15.18
-3.33 18.25
2.24 14.82
354.69 17.35
125.63 13.75
22.24 17.28
140.72 19.93
157.61 15.97
7.05 15.58
2.63 12.20
1.41 9.64
12.97 16.09
41.47 15.61
22.97 13.66
437.44 15.95
129.02 12.17
22.99 14.77
211.49 12.15
76.92 15.56
32.91 14.08
661.58 19.10
15.97 14.42
16.73 8.78
985.17 15.15
105.60 12.34
583.33 11.80
0.20 8.79
190.92 10.56
-7.92 5.33
104.36 10.74
197.70 5.94
82.97 9.22
-3.90 9.09
150.70 13.62
67.82 9.99
36.85 17.01
153.70 19.46
1.92 16.69
-17.80 13.43
109.79 21.52
23.30 17.38
17.85 15.80
13.43 14.26
48.46 20.45
130.38 17.43
5.71 14.90
0.14 14.65
60.97 12.04
-15.26 12.56
57.79 12.93
9.92 9.12
-8.20 15.76
74.58 15.04
50.86 15.87
46.96 15.69
106.97 13.82
235.87 13.18
89.12 15.07
-10.02 13.57
10.28 13.08
7.74 12.94
6.94 13.66
145.98 14.89
202.80 15.85
307.92 13.31
10.18 11.12
-2.62 9.25
796.02 15.78
595.41 14.22
367.92 10.37
106.89 10.28
3.50 9.93
273.56 9.15
12.64 4.76
20.71 10.01
384.47 9.04
790.90 12.67
1023.04 13.23
116.58 8.96
1977.58 18.62
1310.07 17.69
2650.49 24.70
82.77 11.96
185.03 9.51
38.25 10.28
350.36 17.03
227.63 15.86
367.22 15.91
-1.17 11.91
183.12 15.28
5.34 11.89
16.64 18.23
121.92 12.47
23.02 17.56
-1.02 18.02
42.35 15.80
72.34 16.93
29.89 11.83
4.51 15.61
151.41 16.15
289.64 17.47
91.79 15.83
86.31 12.61
109.15 10.96
10.27 6.75
40.69 14.96
2.03 9.09
-13.25 14.30
149.97 13.70
1433.65 21.18
5.60 12.16
18.63 12.21
20.22 10.35
8.15 10.85
863.90 17.73
13.57 9.77
767.43 14.62
795.88 7.61
145.88 10.93
617.23 7.73
24.84 10.33
10.68 11.57
237.42 14.12
20.49 10.84
361.07 15.22
75.72 11.36
-8.18 10.52
92.14 13.17
65.56 11.84
164.24 9.67
4.95 11.66
210.43 12.80
-2.37 8.85
-27.46 9.73
76.07 17.41
31.96 16.09
66.95 17.50
-8.51 13.94
2.72 18.05
25.61 16.08
-15.99 13.48
6.36 19.49
66.33 17.65
36.07 14.74
109.36 15.70
85.58 13.19
31.72 18.00
101.70 15.25
207.28 13.85
44.57 15.62
174.35 17.82
245.52 15.98
6.57 12.10
57.80 9.88
-6.84 8.86
24.42 15.62
18.97 14.12
212.69 9.25
111.80 15.59
24.91 12.23
119.64 11.90
73.48 13.72
102.32 11.19
297.83 9.00
16.70 3.61
-2.30 12.20
16.17 9.28
-2.03 10.39
-10.29 8.64
401.28 5.12
138.39 9.11
25.66 6.39
46.94 7.33
4318.70 19.91
330.13 10.97
181.00 10.95
42.97 11.73
15.46 13.37
207.15 8.62
425.79 16.85
109.67 8.79
-6.76 11.76
266.07 15.79
483.48 18.57
62.71 16.34
-8.57 15.02
-10.99 12.78
33.94 14.31
3.86 19.67
-19.73 12.07
-20.03 15.91
159.12 19.97
27.65 10.70
2.95 16.13
274.60 19.88
220.93 17.18
11.48 12.64
-1.17 10.11
-19.17 15.54
3.08 16.57
130.71 13.85
1131.41 18.69
55.71 16.63
-8.47 15.01
140.08 16.23
29.13 13.78
591.27 13.11
4.04 14.51
18.48 12.87
44.74 13.61
587.77 16.07
1188.97 16.81
-18.22 12.71
47.79 14.52
95.91 5.27
667.32 10.65
-0.64 8.93
29.96 13.23
11.76 12.55
69.31 13.10
851.21 13.07
382.31 13.65
61.43 9.19
-2.86 10.94
53.67 12.38
-7.14 9.83
43.70 11.19
37.84 16.16
8.44 16.77
8.37 17.34
296.53 18.04
4.47 13.72
114.22 21.52
22.79 17.42
369.38 17.96
109.71 17.94
108.81 12.41
121.95 20.13
5.52 13.11
56.49 11.06
24.40 16.90
36.01 13.68
430.30 15.01
109.77 16.41
36.23 16.08
-18.62 14.79
129.22 16.56
74.70 11.10
-9.18 15.95
1439.88 23.04
36.35 8.16
140.89 14.08
18.79 12.52
10.49 11.56
9.14 10.92
-0.63 11.28
-4.75 8.79
21.27 7.05
425.55 12.50
45.77 11.51
63.75 7.59
175.48 8.19
30.21 4.75
-0.75 10.94
962.51 19.87
2.54 5.73
987.06 16.53
21.76 11.59
12.43 8.48
82.78 10.55
222.41 14.76
62.97 12.32
-24.95 17.23
-14.24 13.07
42.66 13.59
59.41 19.86
27.84 12.61
6.45 17.77
221.05 15.80
54.62 12.23
9.04 15.00
-1.12 16.48
-2.36 16.05
5.32 13.84
117.80 12.13
200.37 13.14
45.18 8.69
37.87 14.01
-9.29 13.60
9.73 13.80
76.89 6.82
39.53 8.73
148.36 16.44
47.09 12.43
142.34 13.19
19.15 11.77
329.51 12.79
10.35 12.54
364.70 10.91
13.59 6.53
1331.67 10.65
4.60 7.10
24.88 8.67
-10.02 4.31
12.02 13.41
157.71 10.09
17.16 9.48
766.74 15.87
20.74 6.84
4.48 8.20
436.27 17.05
33.13 7.29
530.49 14.88
231.26 14.57
110.92 13.03
15.91 16.48
5.74 20.03
20.40 17.80
73.45 13.06
131.95 17.71
20.78 12.61
-14.81 18.02
15.46 14.95
9.71 17.76
-0.12 14.69
8.60 14.96
1047.59 20.15
162.12 10.65
45.11 10.35
9.51 15.09
45.68 14.64
148.00 16.51
886.97 21.46
73.67 10.95
114.30 16.20
304.88 16.50
15.99 13.28
9.08 5.89
-1.11 7.94
72.20 12.99
562.81 15.05
32.44 9.33
29.19 11.12
155.75 11.35
79.69 12.20
1040.59 17.22
31.64 10.53
129.44 4.19
297.93 11.95
8.67 4.82
127.49 9.70
75.99 11.11
1260.99 17.12
4.11 10.52
233.95 13.82
27.86 8.37
474.22 15.54
1.54 9.15
52.56 17.73
85.54 16.42
63.68 15.72
52.57 15.31
-4.17 12.60
49.16 19.75
22.50 14.71
79.98 11.91
78.25 19.20
45.61 14.52
31.76 10.67
29.53 10.69
271.30 20.02
31.34 9.80
11.94 10.20
268.19 17.86
71.02 11.32
223.94 15.20
85.06 15.42
52.99 14.01
51.69 13.40
571.97 13.15
186.57 10.52
3.50 11.70
0.48 12.66
33.11 12.44
142.87 9.73
12.15 5.90
423.89 13.22
29.78 11.15
38.47 11.64
717.63 13.35
14.86 4.15
179.01 9.14
59.50 6.03
230.59 12.75
2372.79 13.25
219.79 8.95
11.65 5.62
72.31 12.15
314.27 16.02
985.00 18.61
531.08 16.57
50.81 9.80
-2.11 8.91
88.86 12.90
14.22 15.89
252.60 17.23
34.17 14.16
242.17 21.80
69.42 18.47
18.39 13.92
103.99 17.43
-8.20 17.75
37.53 11.80
10.51 15.53
24.84 17.63
84.25 11.96
30.03 14.83
15.49 16.76
41.30 14.53
33.49 15.39
84.40 14.83
56.40 15.04
492.16 14.29
238.90 8.89
50.78 9.43
22.07 12.81
236.24 12.48
498.17 16.02
81.77 11.54
861.60 13.20
72.32 9.34
21.72 9.08
12.70 8.23
396.41 9.74
28.02 5.29
431.28 9.54
26.40 8.41
11.00 11.26
5.90 9.52
48.32 4.03
851.61 14.10
67.47 11.30
33.84 11.87
10.15 8.31
110.48 11.65
14.31 8.80
1831.20 21.22
142.41 13.30
7.69 9.50
112.38 14.48
506.64 18.33
17.85 11.20
42.05 15.02
2.97 18.91
0.15 14.56
-7.57 19.37
306.26 17.20
41.98 14.09
105.42 14.39
136.71 14.17
20.20 17.79
3.43 16.52
3.89 14.76
83.22 13.00
412.25 14.68
-9.67 13.79
17.36 14.20
12.30 12.49
-2.78 14.25
184.84 8.14
-14.86 12.94
-1.84 12.00
1033.65 19.19
83.01 11.27
411.57 14.73
-0.65 6.09
137.07 6.85
2292.95 13.08
53.69 9.22
25.13 9.87
17.82 8.90
146.30 12.49
269.96 12.20
205.88 13.14
2298.76 21.66
155.00 7.67
20.12 7.96
206.63 12.20
7.47 12.22
25.96 8.40
86.09 16.24
49.16 16.40
81.73 17.13
47.64 12.52
116.51 17.65
45.48 17.71
42.39 14.59
66.66 12.90
49.72 10.47
25.55 10.80
18.13 15.83
5.93 16.31
103.62 13.35
320.21 14.21
226.86 12.77
17.00 14.91
-22.36 15.32
36.72 14.16
11.95 15.33
72.68 14.01
300.04 11.88
61.83 10.69
57.75 15.16
14.44 11.87
541.55 15.63
43.90 11.20
24.03 10.83
66.14 11.82
14.99 9.33
167.62 11.89
402.66 9.58
-3.31 4.97
48.87 6.98
192.08 8.85
54.17 8.14
8.24 9.50
16.11 11.62
1590.68 17.38
552.33 15.54
276.48 14.86
64.13 6.76
145.42 8.93
-0.89 10.28
35.00 7.58
319.62 11.28
-11.96 10.68
129.93 12.53
26.33 12.74
35.58 15.31
130.79 17.39
21.62 13.12
34.37 18.32
-10.66 13.50
32.60 11.79
31.97 16.18
411.81 15.01
351.15 19.92
409.04 13.98
69.60 10.07
383.20 18.76
141.79 15.42
475.44 14.02
-1.48 9.13
80.21 14.78
11.62 7.82
134.52 15.95
40.95 13.10
38.88 12.06
328.54 10.02
9.54 6.26
169.30 10.13
33.70 11.98
211.44 12.94
213.05 10.47
311.08 10.71
144.44 10.06
52.37 9.02
8.57 7.88
1.18 6.06
1465.58 13.52
540.30 13.64
-5.15 9.74
15.70 8.40
489.79 12.38
60.25 9.67
16.27 11.19
4.83 6.54
78.24 11.22
164.96 10.48
530.16 16.83
18.77 8.27
652.14 13.64
212.27 14.13
128.90 11.25
0.84 14.45
-10.98 13.07
147.84 17.51
46.06 13.91
112.40 11.86
31.48 17.23
40.68 17.42
401.09 17.13
400.75 16.06
-10.42 12.80
453.51 15.45
13.70 13.50
26.52 14.05
290.04 12.95
77.39 12.95
37.50 12.39
-2.41 12.23
39.46 11.32
136.05 11.97
6.54 10.21
52.99 10.04
1555.22 17.16
78.02 7.85
53.12 6.45
2380.60 11.10
51.04 6.99
38.97 7.41
80.65 11.02
116.27 10.60
15.93 9.98
289.04 11.01
202.92 11.02
83.82 25.65
25.75 25.67
36.02 24.18
40.82 24.21
34.11 28.63
-16.61 29.12
12.52 20.98
62.69 23.11
37.24 26.87
-37.17 24.65
152.08 29.37
2.51 15.88
157.19 21.95
347.09 27.37
15.35 25.79
32.98 26.33
9.71 23.60
0.13 27.47
71.29 25.54
7.72 22.99
-17.82 22.25
13.89 22.03
3.18 19.03
373.41 24.02
8.95 15.60
110.19 17.54
53.85 12.75
15.15 12.48
1553.12 12.54
349.53 14.81
4.53 17.23
57.67 17.70
84.74 20.83
212.22 19.95
487.79 19.57
50.21 19.77
316.25 26.06
5.29 20.64
38.95 26.49
14.46 25.76
-26.15 25.98
109.23 24.14
-10.92 22.82
1.08 26.42
34.82 26.16
12.81 29.46
14.76 17.18
-12.69 27.97
259.16 32.27
23.15 27.23
175.70 25.90
52.32 19.01
147.38 20.73
50.54 24.27
1.81 14.34
26.45 20.06
219.36 25.12
192.14 25.22
10.62 16.21
267.53 20.46
-15.78 21.03
-12.14 23.66
263.63 22.51
-7.99 21.28
0.78 18.68
179.60 16.29
151.92 16.55
110.96 14.42
1.69 5.07
290.86 16.55
-0.66 8.97
185.34 15.51
82.57 19.99
1177.00 32.76
11.66 20.64
32.25 17.00
46.74 22.65
189.15 24.33
134.73 23.99
32.48 25.01
3.30 26.32
4.27 24.63
126.44 29.41
-1.67 19.10
82.18 26.82
-18.89 26.32
21.49 27.68
10.61 21.01
82.97 22.31
69.53 25.98
16.66 25.80
42.73 24.37
119.32 18.24
45.69 22.04
26.60 22.71
228.60 27.66
107.54 26.43
79.15 28.59
-25.07 15.95
-15.41 20.82
2.70 24.09
513.38 19.97
176.77 22.82
90.67 24.79
5.20 14.36
176.31 23.10
327.98 16.06
208.38 22.35
177.89 24.25
11.74 22.51
2034.58 27.89
115.18 15.50
18.38 5.04
131.18 14.90
612.09 14.46
3884.93 17.28
709.85 22.53
321.57 21.82
47.30 17.17
211.36 21.73
102.59 18.97
1772.44 33.37
67.16 28.46
24.89 24.09
-0.86 26.65
157.92 30.60
559.00 29.19
70.80 19.80
113.38 27.26
54.26 28.45
-2.21 19.11
201.65 22.89
57.94 28.10
192.96 16.68
230.11 21.89
-21.41 24.78
0.94 23.31
38.88 21.81
3.33 12.65
1867.21 31.83
86.62 17.84
47.06 14.52
296.58 14.23
156.17 17.21
28.03 7.86
26.34 12.12
3130.80 30.29
43.09 16.84
946.83 23.52
179.17 15.84
276.91 16.55
106.80 17.48
18.35 15.62
35.55 22.09
9.42 23.83
116.51 24.35
3.45 25.55
22.73 25.33
14.24 27.50
7.78 28.23
22.11 23.25
-5.61 23.22
38.83 26.45
14.78 26.97
23.66 21.15
104.84 27.11
69.80 26.95
37.86 24.44
56.29 25.98
70.36 28.92
105.23 25.24
95.09 25.67
31.35 24.38
11.26 23.41
15.52 22.98
234.32 24.13
16.59 25.02
267.34 23.99
219.80 19.89
160.09 20.60
898.93 23.69
1175.46 19.58
139.06 12.39
8.78 14.37
62.47 14.22
4.62 10.75
173.98 12.54
650.02 11.43
27.45 11.51
9.66 12.65
16.84 18.92
105.61 12.76
10.40 19.06
1272.16 21.65
196.43 22.49
524.92 24.06
97.70 17.62
-6.94 18.26
84.21 25.83
92.96 25.21
145.37 26.72
103.57 28.45
40.05 30.19
20.33 26.71
48.49 26.93
20.11 28.58
49.61 22.08
155.49 27.62
23.23 24.68
39.81 27.56
-5.38 19.76
5.74 21.43
112.14 19.67
403.96 26.68
187.80 22.38
310.64 25.36
4.41 21.00
430.83 24.86
92.66 20.41
17.16 11.06
73.93 15.87
415.05 19.13
1328.83 26.47
914.74 22.09
463.53 18.05
123.68 18.02
233.40 21.43
55.10 17.89
128.41 21.64
23.44 27.14
51.30 26.51
14.76 24.20
137.20 28.90
-54.06 26.64
33.36 29.45
-15.14 26.55
-4.86 22.55
-12.39 22.92
283.85 21.92
103.05 25.27
243.87 29.62
127.49 21.68
-0.30 26.11
26.03 29.34
12.51 28.51
490.77 24.58
-15.79 24.42
13.64 27.38
2.16 15.06
-21.95 23.71
80.53 18.11
-14.38 19.84
72.51 21.15
17.23 19.77
399.27 25.08
1200.92 29.77
178.89 15.65
513.05 21.45
544.87 15.26
2.45 8.57
23.71 11.78
28.41 20.97
14.41 8.93
176.39 12.04
9.41 20.56
-6.61 12.93
105.80 21.13
947.73 26.81
41.13 18.45
14.29 23.57
-4.13 20.83
19.43 25.80
101.09 25.58
207.21 24.67
36.32 22.67
194.49 28.37
119.32 31.85
31.82 18.57
-1.56 21.53
31.50 27.61
7.41 29.20
34.65 30.90
14.57 18.14
76.35 26.75
47.09 28.07
-3.62 27.76
39.66 15.41
15.15 24.71
211.29 16.89
-21.75 24.32
2.76 15.92
280.59 25.84
208.55 26.11
56.95 23.93
98.33 23.40
158.75 23.45
281.72 18.14
1029.64 26.53
45.69 13.74
71.53 22.36
1094.22 21.13
1786.51 24.16
1066.65 21.24
12.18 15.71
-2.42 13.74
-1.83 12.06
571.34 19.33
115.12 19.64
1361.07 28.79
7.92 16.13
150.31 18.77
218.59 22.10
2.97 26.31
21.29 26.52
-17.30 23.87
2.16 24.53
83.54 22.49
34.77 29.05
33.05 30.01
-23.47 25.09
18.10 21.53
17.32 22.92
479.62 29.17
53.32 14.99
424.14 27.16
190.91 21.84
44.16 20.58
2679.01 35.86
123.61 11.51
555.46 19.35
911.13 23.69
-2.80 13.00
10.24 18.21
354.83 19.34
540.43 23.28
73.47 19.25
614.67 26.83
47.79 18.00
8.15 24.82
36.87 26.90
129.79 31.22
26.34 30.49
59.33 25.15
30.53 28.70
2.55 23.93
165.84 27.21
303.72 32.47
0.04 29.74
60.89 30.63
-6.51 22.30
111.39 29.65
8.30 16.46
126.99 21.28
84.79 27.53
29.21 25.31
233.43 28.25
71.20 26.27
41.33 25.00
9.19 23.64
145.53 23.25
396.21 23.72
3.46 20.13
23.26 18.20
1151.21 24.53
489.13 20.74
35.61 15.60
23.37 14.60
65.50 14.86
50.18 17.42
52.03 8.83
510.68 23.44
391.53 17.44
19.47 12.09
177.90 19.37
772.23 25.20
402.77 28.49
11.76 24.92
155.01 27.81
37.04 28.30
10.35 22.03
-0.45 26.28
95.37 29.27
-5.45 21.62
-4.46 26.45
161.79 24.49
54.15 27.95
275.57 24.80
34.18 26.63
38.99 20.93
486.83 30.23
11.23 15.97
707.51 29.60
115.38 24.77
537.72 25.61
11.69 23.02
277.88 25.94
71.82 23.12
104.68 14.02
514.97 16.45
85.66 16.21
88.40 21.86
81.50 10.26
770.07 18.27
214.17 19.28
12.19 18.17
97.68 16.18
45.65 7.59
48.63 4.02
17.49 14.48
373.03 8.78
584.84 26.89
6.46 17.49
1319.19 29.74
111.50 20.30
1181.39 25.80
69.51 23.34
93.36 27.74
53.23 24.86
79.80 26.02
127.20 31.07
-10.38 31.35
36.69 27.68
-0.43 29.64
12.06 29.99
41.14 31.75
71.46 27.88
227.69 26.89
283.13 32.39
1.16 28.26
120.52 30.29
179.12 17.59
58.24 27.78
6.91 17.27
125.64 27.80
-12.44 24.59
202.87 26.30
9.15 17.45
323.47 27.17
23.36 20.44
764.00 27.10
309.36 25.86
190.25 22.60
193.16 19.36
534.64 22.37
273.62 20.86
283.44 16.05
149.77 16.52
1154.04 13.94
15.65 18.02
760.42 18.00
103.56 16.32
22.94 21.70
-13.86 16.98
216.28 24.31
13.76 24.73
31.21 27.16
98.84 29.88
110.07 26.93
287.23 30.55
279.68 32.95
60.56 25.52
157.30 28.54
101.99 24.13
106.19 24.61
35.66 24.51
321.57 19.44
6.81 25.39
483.89 30.46
530.82 24.21
70.54 23.63
-24.62 21.99
5.85 23.81
53.23 19.84
86.05 21.54
2.73 14.17
27.41 17.06
485.71 20.00
49.82 10.72
327.23 21.20
2.30 14.66
52.00 14.93
103.74 19.13
-11.67 14.05
526.56 18.98
1186.15 30.10
1224.72 30.14
76.57 19.24
76.15 17.52
14.93 23.33
604.10 31.42
139.97 23.90
23.68 27.51
68.34 29.66
101.64 31.90
44.32 23.64
82.73 25.77
143.49 31.17
1.96 31.05
24.72 22.40
45.25 27.90
9.25 20.61
401.41 33.97
39.21 33.93
-22.44 30.07
68.92 27.73
-0.22 27.53
54.03 29.92
9.26 19.46
137.49 24.19
283.31 24.21
0.02 28.24
137.40 22.88
156.24 27.23
25.99 25.83
23.15 26.15
472.88 26.98
59.55 25.28
157.74 18.94
102.09 24.93
33.49 11.05
15.09 12.36
150.80 21.48
538.13 23.02
27.01 21.66
12.14 5.80
7.59 15.90
59.91 16.50
20.16 17.01
56.29 13.38
10.44 12.97
538.40 15.66
613.36 25.24
-8.74 15.78
15.69 16.18
25.49 21.41
164.85 23.81
-2.48 24.59
44.74 27.27
-33.46 24.59
-2.99 24.18
37.39 26.70
-27.72 31.93
199.10 29.01
41.71 28.64
131.60 28.12
47.70 26.60
130.50 23.12
24.98 27.60
219.13 29.31
-3.52 19.24
9.33 24.39
478.43 29.89
230.63 24.35
-29.30 21.69
243.02 26.26
97.64 22.90
91.68 21.95
759.15 21.55
1662.25 25.86
262.65 18.79
14.76 19.67
1302.02 26.56
5.38 8.54
93.36 14.12
1506.73 21.44
57.04 21.31
25.07 19.46
44.67 13.85
175.92 16.98
87.38 22.09
684.11 25.56
16.84 24.06
68.40 26.48
72.09 30.84
25.49 26.83
129.38 31.03
9.29 26.43
57.77 29.52
85.25 32.62
73.84 28.90
90.67 30.59
44.88 26.78
185.36 31.94
35.75 30.47
27.16 15.56
67.19 26.47
25.04 25.79
149.62 29.61
28.02 29.43
63.94 25.40
18.72 25.82
235.26 26.38
524.62 23.95
-2.21 21.28
71.92 16.54
69.77 20.82
557.80 25.15
803.76 26.22
44.58 8.74
102.94 22.32
41.56 17.28
72.18 8.49
18.60 21.17
795.44 23.90
199.76 18.00
171.77 19.91
61.61 20.06
7.20 28.28
17.14 29.09
-35.79 31.67
15.95 24.40
18.35 25.60
36.91 33.34
308.40 26.24
45.80 25.87
-3.74 32.09
12.63 29.06
-17.03 25.01
71.12 24.24
245.59 33.04
14.47 28.44
336.88 19.10
75.73 27.08
113.48 28.01
66.57 28.48
65.20 24.38
222.35 27.06
126.61 26.92
23.99 25.27
48.46 15.71
127.44 20.59
7.69 24.33
49.20 23.90
53.09 13.57
165.46 25.52
107.57 21.26
12.64 14.41
519.55 26.66
-0.63 21.68
718.02 21.39
360.38 14.46
218.59 13.20
1.37 12.86
205.01 24.18
1152.32 25.30
1455.67 24.30
494.52 13.69
12.39 22.45
555.00 24.40
70.05 20.03
27.04 23.88
687.16 26.95
32.47 25.79
-13.34 27.53
55.27 25.37
187.17 30.57
-21.41 29.53
11.92 26.31
78.72 29.65
164.24 29.07
54.09 31.25
259.74 23.58
60.15 23.93
26.72 22.40
155.03 28.58
16.72 27.33
64.17 17.05
42.30 25.19
303.42 30.09
73.38 28.00
76.68 24.74
103.09 24.79
995.67 29.20
93.66 23.00
85.43 22.59
464.65 23.18
130.42 17.91
24.04 6.59
27.69 7.23
520.41 20.20
63.02 12.44
9.54 19.01
19.26 11.67
-14.77 23.02
357.74 25.57
131.85 22.47
179.92 25.70
48.21 26.89
49.70 33.36
95.61 32.33
51.15 34.14
21.42 30.52
341.18 35.86
-62.60 30.76
112.85 30.64
86.47 22.42
-41.27 30.54
-30.85 29.60
161.11 27.53
136.01 28.10
7.27 29.28
14.81 26.46
-1.56 26.70
123.34 29.25
-18.93 25.21
272.72 25.59
110.80 25.81
222.62 27.95
24.56 17.42
109.34 18.84
18.64 25.42
10.13 22.93
-3.98 18.35
22.97 22.08
3052.46 27.82
125.46 14.06
48.83 21.20
595.49 15.41
61.46 19.34
353.53 16.74
3300.09 27.00
120.19 19.06
6.48 12.46
165.96 26.94
462.90 24.38
924.40 24.70
35.41 24.79
12.38 19.16
240.13 25.34
500.36 28.06
53.73 27.83
58.74 32.15
3.02 27.66
47.48 27.30
53.07 25.31
77.27 27.15
14.43 27.56
-7.33 25.55
83.29 25.78
73.81 31.68
77.21 26.77
39.19 27.09
46.46 28.47
344.91 32.00
66.45 28.03
56.49 26.02
-25.56 25.31
20.01 24.84
103.71 24.29
-21.68 22.74
92.38 25.64
342.38 25.78
15.13 23.51
71.63 14.63
50.96 10.56
518.33 18.27
356.76 21.89
3063.16 32.77
21.06 16.97
21.39 15.55
17.52 12.92
491.05 22.00
2966.99 27.43
656.82 26.82
89.45 18.24
68.11 23.46
481.24 29.40
18.38 26.90
43.23 29.09
69.12 31.61
-25.62 26.99
24.93 31.74
20.18 29.84
15.94 27.22
151.49 28.35
10.19 28.78
-15.78 30.08
20.48 32.95
53.57 32.57
286.16 25.94
39.43 25.90
63.66 30.81
18.37 31.28
-22.61 23.93
62.05 23.71
279.29 28.99
62.69 28.32
-1.60 31.06
64.61 28.79
380.57 27.95
383.84 29.91
-3.30 27.76
25.69 25.75
72.57 20.11
15.14 24.30
166.87 25.61
39.32 25.63
37.64 11.97
91.90 22.92
542.86 16.84
259.67 21.72
14.47 15.76
498.72 19.41
11.46 16.83
58.93 15.19
150.34 18.57
113.88 22.16
48.67 15.23
360.74 24.33
1426.74 17.26
1159.53 13.73
2932.82 32.66
112.03 15.12
567.99 23.58
153.93 23.48
198.60 29.24
49.64 19.29
64.32 29.42
36.85 27.19
65.55 27.83
265.40 32.77
18.06 30.93
13.52 27.86
0.90 30.18
114.63 28.60
38.28 22.57
103.55 22.94
144.37 29.64
34.83 28.82
-36.00 26.78
47.23 26.34
32.43 15.70
234.88 25.10
99.46 24.29
62.96 25.19
22.13 24.67
251.15 28.38
6.61 26.42
90.38 27.71
49.71 16.28
34.75 20.63
53.15 18.98
62.32 22.85
565.16 26.75
107.04 22.40
144.04 21.01
207.55 18.42
6.77 17.37
76.35 17.76
352.35 15.86
459.66 21.07
256.89 27.53
30.44 21.21
1216.88 22.91
92.01 13.24
103.91 21.96
592.07 23.54
1950.06 26.52
9.47 23.35
-23.21 25.81
35.75 26.01
79.50 27.20
-15.17 24.94
72.50 26.69
138.87 31.24
1.40 31.80
177.23 28.66
-3.99 24.60
49.29 30.76
-24.23 32.50
27.08 27.33
16.91 28.89
17.68 31.57
44.92 30.09
20.10 30.09
420.16 29.71
431.27 31.08
32.14 28.15
24.17 25.91
581.15 20.94
-10.84 20.11
23.52 24.15
-26.28 26.38
601.05 33.13
-30.07 28.83
210.46 20.66
66.11 28.35
382.74 21.22
268.85 15.19
267.43 25.89
511.75 20.62
28.52 11.58
495.80 20.13
278.59 19.56
173.72 15.62
2390.65 27.19
-8.35 13.78
2.55 23.54
71.22 22.01
325.53 24.14
3.50 28.52
-71.06 27.50
14.25 28.62
-22.24 27.23
177.38 32.50
-30.48 22.04
96.85 28.41
270.95 30.52
62.70 28.60
2.14 30.50
31.52 30.86
113.34 23.52
1.97 31.32
49.16 17.14
46.38 24.60
56.23 26.35
17.25 28.26
202.16 18.63
281.30 26.99
56.85 24.92
24.15 21.98
28.36 22.84
9.63 19.37
4048.73 40.35
174.01 22.30
901.70 24.64
-1.90 18.98
15.03 14.29
72.62 13.69
28.92 13.82
423.00 16.95
395.25 12.03
-7.86 23.14
72.73 14.38
-11.93 15.26
357.63 24.31
403.74 23.84
144.72 26.04
30.48 29.23
34.64 28.25
9.02 28.17
58.93 33.71
47.01 20.45
251.19 28.74
272.54 30.34
17.68 29.40
-43.60 29.00
28.79 21.38
54.34 26.98
13.91 27.79
11.04 27.27
220.87 30.48
-20.20 26.55
11.31 15.06
212.07 20.58
118.40 26.01
40.79 23.10
-6.26 22.66
47.14 21.29
-9.95 16.19
1198.07 29.06
9.81 21.87
-1.92 24.55
191.11 13.22
86.74 22.09
2.47 23.47
58.55 16.92
9.42 17.81
2.09 10.24
593.88 23.03
562.22 20.27
863.75 23.55
12.81 13.58
13.93 14.39
46.75 16.43
181.44 16.44
424.68 23.13
2.20 26.77
47.10 26.57
-21.89 23.41
11.95 20.50
-5.61 16.52
34.97 20.81
285.35 27.32
14.96 26.14
61.88 28.15
85.29 25.67
-5.24 28.44
-68.00 29.13
58.16 27.70
-6.96 24.65
215.54 29.81
2.40 29.49
-6.26 30.99
40.62 26.39
42.04 28.64
33.51 30.51
27.87 30.60
34.52 29.15
4.42 17.94
37.00 24.26
10.23 26.74
17.13 26.93
-2.23 29.73
390.69 29.27
135.91 18.25
654.79 27.29
15.67 23.37
351.53 25.83
0.46 24.00
384.32 24.13
120.37 17.67
308.06 25.50
123.65 18.31
74.66 16.50
13.55 18.60
822.61 23.22
-1.21 16.39
358.79 20.21
92.44 16.09
12.05 15.20
-4.40 19.21
19.80 14.48
193.02 15.99
269.17 21.88
582.82 19.48
457.12 17.98
492.84 27.78
289.40 31.83
143.84 25.55
452.10 28.98
521.07 27.67
19.57 27.19
15.83 25.93
29.31 27.98
18.02 27.88
114.74 29.57
1.36 27.70
17.48 25.36
141.42 25.29
627.00 27.29
-4.86 18.21
77.59 18.48
70.13 20.59
2.90 18.36
2.69 15.10
13.94 19.20
535.11 24.41
471.28 21.42
1.61 25.25
251.64 24.31
172.29 21.82
-2.13 16.85
-4.25 16.10
192.86 16.56
42.54 9.83
17.27 6.86
183.57 13.82
-9.48 14.88
18.79 15.79
7.43 4.56
111.58 16.77
0.18 4.45
121.68 13.10
75.50 16.37
406.81 14.49
-12.13 14.25
55.15 16.77
44.34 5.82
27.04 17.13
-4.55 5.38
4.02 14.02
27.50 17.02
95.94 6.25
27.32 5.97
137.24 11.72
-7.41 14.34
-17.51 18.14
60.54 7.73
25.78 8.01
59.05 8.75
250.39 16.06
16.79 16.92
1009.32 13.28
119.38 10.48
-3.53 11.42
68.70 14.42
348.59 4.93
18.39 13.67
383.48 12.05
-17.48 16.04
97.55 10.41
102.59 12.81
12.70 15.92
48.34 9.06
28.81 11.14
5.89 13.24
23.19 7.42
12.77 8.46
116.75 9.02
137.79 9.08
2.62 8.53
71.83 9.77
83.78 10.17
216.55 8.56
113.14 13.33
11.67 9.87
36.42 13.15
24.13 10.42
57.95 15.79
12.77 10.31
284.43 15.11
15.65 17.38
8.79 14.83
12.49 5.28
30.09 12.24
56.82 10.93
42.18 4.89
36.32 10.37
17.99 8.63
17.33 9.66
90.07 6.88
20.27 8.88
-2.57 7.13
201.09 10.76
70.28 6.68
154.86 7.85
317.93 10.97
9.00 7.48
127.36 9.04
13.81 8.04
-2.50 9.18
20.93 15.61
20.88 12.99
112.38 16.61
10.79 13.53
15.44 16.55
206.77 13.38
306.14 16.01
23.17 17.58
-6.73 5.61
24.26 7.10
51.74 11.30
139.05 14.23
-16.46 15.74
-0.30 8.44
78.31 9.24
68.92 10.54
100.60 11.28
113.70 11.61
212.00 9.45
7.87 6.25
324.70 6.47
757.23 7.33
19.94 6.48
-4.82 12.39
-0.20 14.31
47.08 10.69
48.84 13.68
5.27 14.36
52.26 13.54
-4.22 15.18
18.72 5.16
175.00 12.03
48.81 5.83
15.52 15.79
3.50 5.64
28.27 6.97
40.01 7.48
168.17 7.97
219.34 10.34
7.67 7.59
235.70 13.99
741.39 10.70
19.07 7.56
75.38 8.40
-4.19 7.96
554.20 12.71
14.63 12.87
7.72 15.35
12.96 16.34
3.62 10.01
36.22 12.15
169.44 15.99
-6.38 16.97
111.02 8.53
64.50 12.49
40.15 6.63
67.72 9.02
29.24 7.41
8.28 8.56
72.99 7.48
71.55 14.02
111.37 7.65
-15.23 11.26
354.85 10.62
3.79 5.99
11.22 5.90
117.16 7.71
15.09 12.99
-10.90 10.25
-21.76 13.15
182.35 9.78
-6.32 11.67
53.87 11.10
131.82 13.71
17.10 15.04
6.50 11.54
-2.56 10.80
143.25 19.50
328.37 15.69
52.68 15.15
-1.35 16.65
97.81 7.68
-0.13 6.07
51.69 13.41
-8.25 15.61
119.05 7.66
6.17 7.34
940.37 12.48
59.49 7.34
2.54 6.75
74.51 14.31
78.23 12.53
28.95 16.91
268.64 14.25
37.07 17.26
637.49 13.23
19.22 16.84
-9.08 15.80
134.29 13.31
-0.15 14.89
89.68 16.04
-12.92 18.52
98.33 10.40
14.91 15.69
110.58 9.05
26.48 12.95
114.67 16.30
18.83 9.25
6.66 10.24
28.63 3.12
36.45 8.85
1487.67 15.76
29.02 7.47
178.54 10.81
334.34 8.41
17.81 13.68
24.09 4.51
546.89 12.69
-3.00 10.98
187.41 12.63
2.20 13.56
-8.81 15.83
83.16 8.85
69.32 11.41
595.26 14.56
-22.78 15.11
2130.14 15.53
8.40 11.70
478.43 18.62
13.09 16.96
459.02 6.73
40.54 12.85
8.24 14.34
152.29 6.93
-3.30 11.08
9.20 16.25
474.27 11.46
23.29 9.02
47.36 9.11
263.81 11.70
244.10 12.23
53.76 8.34
361.52 10.41
16.22 16.41
58.64 11.12
20.79 11.49
1193.28 10.42
237.37 11.35
9.05 10.23
4.17 7.73
526.38 11.66
65.08 9.75
176.97 6.40
10.63 9.53
60.96 9.28
11.25 8.19
87.65 10.56
263.51 7.20
269.41 11.03
11.51 9.22
66.54 7.25
249.04 9.98
48.31 5.19
-5.63 13.39
27.49 13.01
3.64 15.69
51.20 13.40
230.95 17.96
53.03 8.54
11.65 11.73
54.64 14.44
46.40 16.95
8.97 11.69
63.37 19.17
144.74 14.97
-14.64 16.99
8.71 13.54
170.26 17.04
184.66 14.96
-1.43 19.80
145.00 11.29
24.48 15.62
85.72 19.60
1461.09 17.82
46.10 16.89
24.82 17.17
377.53 9.22
-2.85 11.53
204.42 15.80
203.07 13.69
5.00 18.04
163.44 7.75
22.34 7.26
111.24 13.69
110.17 16.71
-13.97 17.82
269.01 8.76
2.60 8.48
177.45 14.57
8540.16 22.30
12.65 14.15
713.02 11.89
23.35 6.04
237.89 11.55
15.58 10.42
12.35 5.25
30.13 3.00
14.09 8.51
159.54 10.39
68.21 14.78
79.59 15.22
55.27 16.32
63.15 10.14
97.11 12.28
73.81 15.13
21.65 16.99
-1.21 16.41
275.38 12.26
0.71 15.02
411.49 18.57
12.82 17.14
26.22 18.43
269.63 15.21
1498.40 14.06
36.32 13.52
255.37 12.77
1025.19 16.59
287.04 17.48
22.51 18.17
797.49 13.98
143.82 14.69
13.54 15.81
284.89 9.60
495.86 11.91
1072.72 18.33
0.17 10.31
285.27 8.27
4.85 13.90
11.43 16.14
28.13 11.94
9.45 14.81
16.43 11.87
-0.83 14.25
-13.41 17.37
495.42 11.84
191.82 13.72
-14.01 19.23
579.06 11.19
249.61 13.56
0.63 18.13
-29.49 17.05
71.84 19.94
188.80 17.61
66.15 7.22
-7.56 15.44
57.60 12.09
22.12 17.26
-4.02 4.17
317.33 13.43
18.35 18.17
1.29 5.46
206.86 16.42
10.92 8.18
68.69 9.21
178.19 10.73
498.80 13.51
1287.09 19.19
430.19 20.26
-8.57 18.49
32.60 15.64
-2.94 11.45
58.77 12.50
46.69 10.67
136.04 12.37
15.61 9.69
183.41 11.22
37.90 10.12
2622.37 16.22
137.73 7.51
18.38 9.44
2375.04 10.84
65.90 7.75
102.76 3.76
11.59 5.56
11.06 12.17
24.00 12.09
-5.87 15.26
14.49 4.84
34.46 12.47
193.67 16.55
26.66 17.86
62.49 9.50
1.54 12.50
226.12 14.15
155.64 16.22
6.12 17.44
130.05 16.01
101.59 15.16
35.09 16.60
531.75 20.42
366.58 17.25
101.60 17.15
123.90 18.91
-5.50 16.41
49.23 18.88
217.18 12.32
95.58 12.93
16.85 16.78
-3.07 10.94
534.77 16.79
181.18 18.86
700.44 12.47
35.04 9.23
52.41 9.26
14.59 13.96
16.26 14.75
456.68 11.71
353.30 10.02
17.76 16.35
12.37 12.75
15.31 9.26
13.52 13.16
3.30 8.72
133.06 9.40
445.92 8.19
12.43 15.48
200.36 11.46
410.08 13.34
2.30 12.55
62.60 15.93
250.75 14.94
168.49 16.20
-11.14 18.37
106.55 16.20
0.63 16.81
-50.98 19.56
14.79 18.31
86.74 17.84
328.39 9.55
8.49 10.68
96.42 16.15
318.50 18.79
12.56 18.11
49.34 18.81
800.84 9.70
0.78 9.75
250.71 12.64
158.82 12.30
-6.45 15.74
30.78 15.72
1.51 17.18
204.38 9.09
28.06 9.16
-11.83 12.05
581.79 14.40
28.24 11.02
29.53 7.05
26.87 8.29
71.21 9.24
272.17 11.18
350.21 12.12
12.74 9.67
46.26 5.97
54.80 7.34
-10.57 12.59
6.73 15.83
31.49 14.96
42.43 15.73
136.21 12.03
144.97 14.34
-5.43 15.74
129.01 6.49
27.28 13.51
-14.96 17.29
67.63 13.68
2.73 17.70
1748.80 18.05
276.57 15.03
10.85 15.56
451.79 21.57
6.55 14.98
-2.30 16.71
2.09 18.05
135.15 21.11
1927.50 20.53
302.97 17.50
648.96 15.65
43.61 12.41
48.70 16.37
763.98 10.89
664.78 14.22
1065.67 14.44
58.67 17.30
468.24 10.23
33.95 13.16
27.11 11.93
165.61 15.92
55.16 10.77
0.65 12.21
463.98 9.38
414.70 13.93
65.78 9.58
52.01 11.92
20.85 5.41
58.50 8.85
1879.82 18.01
8.46 9.74
30.09 8.58
27.01 10.69
80.39 7.71
-11.75 15.23
15.04 15.99
40.81 18.32
347.21 16.09
190.34 17.93
-10.39 19.28
35.00 15.52
-18.49 19.80
32.30 18.40
1363.85 15.43
176.47 13.65
433.52 20.13
-4.77 16.92
206.30 18.24
12.13 18.69
295.02 13.29
-4.41 13.51
3.21 5.31
582.80 10.89
696.15 12.01
194.52 10.34
662.96 13.31
41.24 14.55
94.83 16.18
890.74 14.70
213.27 20.61
95.09 16.31
4275.89 22.50
572.74 14.03
19.36 14.14
21.16 9.56
621.33 13.97
10.14 14.95
1985.36 11.36
0.35 10.91
7.27 7.98
182.21 6.66
816.14 11.41
116.06 9.40
2.25 9.35
558.74 13.67
14.56 10.24
20.95 7.97
40.57 8.99
120.91 10.13
68.11 14.16
17.36 16.51
22.88 18.57
12.50 16.05
37.89 9.99
10.11 15.47
268.90 7.17
38.44 18.15
8.45 17.69
24.58 19.88
135.98 12.41
694.01 19.48
382.64 22.93
40.09 17.11
148.18 12.02
33.35 11.31
80.36 17.10
-19.31 17.77
9.59 9.91
601.08 14.44
278.26 13.84
19.48 15.88
131.33 18.11
133.87 19.22
596.29 16.23
539.51 11.78
118.29 17.39
456.73 12.74
116.98 10.61
3826.11 10.85
-2.29 11.72
50.22 13.24
33.21 4.13
18.30 11.03
36.69 13.98
0.88 15.84
5.19 15.87
28.58 6.52
617.14 16.39
16.65 14.18
13.13 17.05
-23.70 19.83
234.23 15.87
230.32 18.63
14.22 18.72
319.19 12.85
365.77 16.26
23.91 16.52
15.60 16.47
1156.27 17.63
73.02 14.20
89.60 16.58
319.44 19.99
251.33 17.32
57.66 10.98
91.20 12.69
23.04 14.18
13.36 18.87
-9.19 20.51
450.37 13.83
-2.15 16.39
1517.28 11.65
1130.80 16.28
36.37 16.94
46.84 18.94
10.89 19.13
325.65 16.38
10.66 16.27
520.94 16.24
10.47 14.04
26.56 15.82
3067.32 12.71
87.42 13.55
33.61 18.49
35.30 13.45
12.65 12.66
362.35 14.09
333.20 5.41
467.95 11.60
20.64 9.68
132.26 11.90
32.04 7.64
-4.71 4.16
14.95 14.42
317.97 12.46
-41.93 18.93
103.75 15.14
8.74 17.61
1208.42 12.20
203.48 6.82
40.84 19.66
141.69 10.92
100.36 21.43
552.33 16.20
140.32 17.02
40.69 17.23
43.03 10.70
36.34 17.02
504.66 13.81
695.35 11.11
634.14 18.76
95.09 19.15
146.33 21.16
3051.71 16.91
1916.58 20.52
171.26 15.65
64.54 17.22
33.87 18.11
-9.08 9.30
23.71 18.25
1355.00 21.39
7.90 17.64
147.55 11.27
6.00 14.68
-6.00 12.97
46.15 15.90
721.64 15.10
14.10 10.65
-4.13 7.58
254.02 7.57
139.55 11.37
671.87 15.50
324.27 7.99
-6.46 14.32
-30.64 19.39
88.68 13.35
57.36 14.90
150.45 18.10
21.14 6.34
349.85 19.69
0.50 16.33
39.96 15.68
11.54 16.85
-14.11 20.58
190.22 19.49
18.30 19.42
132.31 17.38
177.61 20.05
6.21 13.92
405.61 20.90
-11.26 19.16
9.27 10.25
213.52 20.47
19.43 10.43
21.77 18.98
200.57 12.10
137.85 16.86
360.27 23.20
10.93 10.73
287.86 11.95
446.24 14.61
2325.83 15.82
629.85 11.16
424.67 10.74
103.74 9.47
47.22 17.76
17.06 18.91
177.82 14.11
99.01 12.05
178.75 8.85
339.45 17.89
56.84 15.56
2482.84 15.93
153.55 10.92
4.55 13.04
366.68 9.05
122.38 10.41
206.86 11.39
86.14 11.71
77.60 17.89
3.01 15.28
119.34 7.96
8.08 14.86
6.24 18.75
-2.33 11.56
365.27 13.86
7.05 9.79
7.91 11.19
1.93 14.42
42.70 16.76
-25.22 21.40
71.75 10.75
262.16 11.40
50.91 18.75
48.46 10.33
376.86 11.90
64.36 15.42
30.45 16.97
25.25 19.13
6.29 20.63
119.44 11.33
-25.38 15.59
1.96 17.23
53.40 18.07
28.36 13.30
149.47 19.67
613.46 13.19
7.93 12.45
57.40 13.95
45.67 17.41
269.72 14.80
60.69 16.28
264.62 14.43
101.70 13.10
883.22 11.41
957.16 13.04
401.09 11.22
34.25 9.81
12.53 10.80
66.78 7.38
27.48 6.51
10.17 8.59
670.84 12.78
490.07 14.44
84.81 4.02
21.64 11.69
2.48 9.24
21.77 15.25
106.67 16.26
31.38 17.77
6.02 11.43
82.00 8.13
230.83 17.98
49.84 18.91
318.51 9.05
170.31 11.80
12.41 16.06
66.25 18.30
59.56 21.91
50.18 10.06
135.33 19.35
11.17 21.02
96.23 20.54
-0.66 10.93
525.75 17.93
82.67 17.41
8.50 21.41
159.98 19.46
26.13 4.56
58.25 9.28
787.40 17.09
-21.29 17.52
-12.27 20.37
708.66 14.87
12.87 17.84
648.26 13.60
94.95 20.49
692.11 11.66
949.26 14.27
1449.85 16.45
16.90 10.60
1.90 11.24
4.16 11.00
1208.09 12.59
192.04 14.74
31.25 14.26
9.58 12.58
129.88 12.89
98.63 9.49
74.98 6.46
1052.20 9.12
251.11 11.87
44.62 5.75
11.70 11.70
62.67 11.55
61.26 18.82
296.77 15.95
-26.11 15.58
13.99 7.44
102.49 17.09
61.05 19.40
415.40 9.63
-8.56 14.04
-6.40 15.53
27.28 17.99
9.95 12.52
340.71 8.30
41.55 17.53
17.27 9.49
70.91 18.45
-10.16 13.68
89.07 19.76
243.01 11.25
9.00 13.85
-22.14 19.73
-11.35 18.08
289.63 17.59
134.38 18.77
184.37 13.21
343.56 18.51
13.17 19.00
1813.19 21.26
51.27 16.39
17.23 17.45
-28.34 20.86
85.93 17.14
10.89 15.68
19.66 19.66
62.65 15.05
111.52 11.64
64.64 12.64
19.12 7.29
15.59 11.30
25.60 9.28
3.97 10.30
-20.70 15.87
212.38 13.85
18.38 16.42
-3.31 18.30
207.62 8.87
102.32 18.94
136.68 17.12
64.98 20.21
21.07 18.18
159.93 23.70
1452.00 20.46
-11.16 21.42
-0.04 9.35
77.11 11.97
5.68 9.58
262.11 16.79
146.63 18.64
19.33 22.92
356.85 11.60
8.38 19.49
-2.74 8.46
209.42 8.84
497.69 20.45
99.59 19.62
13.78 17.97
48.00 24.31
211.55 14.71
116.41 17.51
-25.65 18.07
89.01 20.96
22.37 9.34
259.38 12.60
171.57 14.76
3201.39 12.92
474.24 16.08
113.58 14.20
28.89 17.00
55.53 11.05
15.25 13.09
0.89 17.30
580.19 15.39
415.86 14.09
351.75 11.45
107.54 11.72
62.10 6.16
19.78 9.98
3.37 6.26
15.70 6.57
195.59 11.11
46.90 8.96
14.55 16.15
8.78 7.05
6.83 16.64
112.53 9.08
65.85 13.16
-9.01 16.13
-21.11 20.10
336.73 19.59
66.84 19.47
11.30 9.46
59.63 13.37
17.39 15.90
197.77 12.23
24.92 16.17
47.76 19.09
42.16 9.46
253.89 21.05
63.63 20.19
181.93 10.64
56.48 20.16
488.44 21.31
134.31 23.25
2727.46 15.86
113.05 11.62
-8.37 18.88
52.28 9.93
11.96 20.38
713.88 20.22
1940.89 22.86
350.57 16.38
60.47 18.95
286.53 12.90
23.93 18.39
81.89 17.23
22.20 12.75
14.36 17.43
59.52 10.95
1.43 12.10
499.53 17.81
227.62 15.28
89.65 12.35
110.64 9.45
522.06 9.00
4.88 6.88
306.01 9.99
18.97 9.06
139.91 7.75
98.56 9.36
42.98 8.94
1.29 8.83
-13.34 17.31
28.73 17.37
-2.59 12.64
97.59 8.35
64.43 20.39
0.43 18.79
362.09 9.66
47.16 9.10
559.43 17.31
111.29 11.29
40.40 10.51
18.05 16.41
220.78 10.35
77.18 8.82
17.39 19.55
62.45 22.26
251.68 17.83
19.22 17.93
7.85 21.17
43.70 16.65
-1.82 18.12
-8.56 12.26
25.22 15.43
66.84 17.54
31.88 20.61
136.69 15.27
67.72 15.93
72.76 19.24
529.97 12.82
21.43 17.66
816.16 15.64
510.94 10.25
4.05 12.86
79.86 17.04
118.34 10.99
3.87 11.08
9.03 17.07
146.52 16.40
12.43 7.82
28.78 17.86
129.09 19.52
30.05 17.54
21.60 19.64
130.88 17.78
86.76 9.26
65.59 15.90
169.61 18.18
127.02 18.51
-6.46 19.33
53.17 18.16
84.21 20.02
1265.08 20.40
-7.41 18.43
52.23 22.62
73.29 10.09
24.51 16.56
14.93 20.68
1167.27 14.24
37.70 19.27
-8.02 22.94
20.25 14.10
-7.33 18.47
55.82 14.20
23.25 18.30
82.39 21.34
688.26 16.81
175.40 14.57
420.36 13.76
129.88 11.68
25.90 18.01
146.88 8.67
200.48 13.19
80.96 20.63
-3.71 11.14
64.92 13.79
183.54 15.86
1982.29 20.36
5.10 16.33
6.12 10.75
214.81 11.30
-0.88 10.50
81.15 12.20
262.31 13.01
26.35 12.75
6.04 18.15
-0.53 13.61
84.23 8.87
56.32 19.10
132.22 9.69
25.20 13.77
325.37 9.95
80.31 21.38
4.57 20.70
89.32 9.39
-1.97 8.28
47.92 9.49
1.91 7.38
44.85 19.99
86.12 18.81
182.11 24.74
12.89 12.60
47.28 17.56
91.40 16.29
386.02 21.83
284.40 13.17
38.79 13.18
13.80 14.38
496.80 21.25
3.44 18.74
15.63 19.18
105.26 14.63
199.70 17.68
-15.08 17.36
38.54 13.07
34.69 19.44
212.73 12.52
-18.81 16.54
-8.48 19.58
112.68 13.81
594.08 16.44
35.96 12.54
606.63 13.42
45.56 7.07
5.59 10.16
49.93 9.79
66.29 12.42
155.94 8.08
-3.91 18.16
41.16 9.05
68.27 19.09
20.61 14.39
33.51 9.05
53.55 19.76
71.55 17.08
39.14 18.66
27.18 7.41
96.13 18.96
14.15 19.65
141.12 10.70
19.07 17.80
54.20 21.22
12.91 9.78
129.51 24.00
1412.56 13.30
355.58 22.88
14.10 12.83
124.99 14.92
267.30 21.74
7.81 21.78
16.95 18.53
227.93 10.74
424.82 15.51
6.30 15.20
13.21 10.55
33.86 15.14
1578.81 15.99
553.26 12.52
593.21 11.68
97.17 12.73
0.32 15.06
-10.06 11.22
224.47 12.63
75.46 9.38
-10.38 11.99
18.07 18.95
6.11 20.91
33.76 9.08
106.07 20.35
21.13 15.17
37.31 10.57
14.01 8.17
175.20 11.26
333.06 11.57
72.67 10.82
61.44 9.53
53.99 21.54
541.93 19.10
42.52 18.71
67.19 15.54
96.49 7.92
5.48 21.71
-4.98 12.89
8.93 21.19
50.02 15.54
1140.62 18.71
223.40 14.78
212.64 18.80
55.51 19.02
0.94 18.18
14.16 18.10
22.07 21.48
56.27 9.38
262.63 15.92
52.08 14.58
26.09 18.57
23.71 19.09
173.97 10.02
-19.93 20.13
196.47 12.73
56.33 17.99
79.86 14.23
64.12 16.02
195.62 9.61
3.30 10.46
159.39 13.55
19.16 11.44
-3.80 9.57
112.37 15.83
33.24 9.39
412.90 12.07
120.20 21.14
92.58 18.86
420.95 20.75
56.49 18.39
150.90 9.00
33.86 19.26
10.07 21.13
306.84 11.62
54.17 18.27
1.70 22.17
-1.46 7.49
486.29 11.01
1019.83 20.13
8.97 18.92
7.34 11.47
-1.41 20.17
5.95 23.11
14.38 21.73
42.44 12.19
8.49 15.88
0.98 16.14
63.86 11.87
299.28 13.70
297.84 18.80
93.73 7.74
295.95 15.43
10.70 15.16
175.58 17.39
93.88 11.16
176.81 4.95
707.40 12.01
78.38 8.13
126.99 8.82
6.73 11.77
40.02 4.26
18.77 11.00
95.76 11.04
0.31 9.59
14.61 8.19
326.48 18.31
33.97 10.25
91.21 19.09
-3.78 18.93
4.90 10.92
115.50 11.77
151.58 9.69
10.57 14.13
9.92 9.46
7.49 8.47
18.68 21.93
645.97 15.23
137.03 9.03
-31.73 21.29
49.19 8.89
171.45 12.64
42.43 19.47
143.48 17.03
37.08 12.84
18.06 17.49
2.12 5.35
8.61 12.91
-8.49 21.83
252.52 14.16
26.65 21.32
-2.51 14.82
12.31 14.75
185.09 19.21
528.38 21.02
112.67 19.34
-13.29 19.07
474.83 15.08
260.98 14.59
-7.97 17.61
-0.20 21.06
13.85 10.12
1.03 20.05
694.34 15.13
0.27 20.16
3548.38 14.23
1367.10 10.87
1131.68 11.27
300.28 18.97
-1.84 10.62
14.29 10.74
8.31 12.50
58.61 17.40
25.09 11.78
221.57 13.43
223.85 15.31
14.14 8.21
47.49 10.91
54.89 10.62
51.80 10.99
6.91 20.49
110.52 20.52
134.12 17.62
71.40 19.19
3.96 7.60
-10.54 19.41
91.74 7.98
203.31 16.66
34.51 23.52
223.43 8.65
25.33 21.31
82.46 7.86
193.18 20.96
119.60 22.60
4327.20 25.31
101.62 12.03
209.42 21.31
14.89 22.43
480.82 13.10
74.67 13.77
54.33 12.64
58.17 16.26
328.90 19.71
92.14 12.52
344.58 19.56
14.40 17.99
22.31 18.98
14.08 18.84
493.70 13.98
1656.41 9.95
9.03 8.71
9.87 11.26
95.51 11.32
-10.86 10.46
117.73 18.60
185.16 13.64
12.96 16.26
4.45 9.78
9.12 7.94
-20.46 23.52
174.45 11.49
252.74 10.29
97.66 22.64
29.04 10.65
13.87 7.33
1.61 18.73
11.20 8.19
709.12 22.55
12.36 9.73
139.42 8.29
34.35 18.99
90.26 19.11
-25.99 22.67
17.96 22.20
268.30 17.98
4.47 18.17
-2.60 17.49
13.97 18.90
-12.87 24.07
52.37 23.21
-18.94 21.82
49.61 15.17
91.12 21.66
359.12 13.44
115.92 22.19
449.10 13.01
478.93 15.64
-3.06 13.50
24.23 13.65
311.76 15.53
108.32 8.43
28.81 11.18
152.61 12.58
3.61 9.68
330.55 11.06
3.16 10.37
225.95 19.48
12.63 11.44
78.01 22.09
35.94 17.32
160.95 18.43
35.20 10.71
17.05 20.76
20.11 7.80
116.61 13.16
32.65 20.50
-18.38 23.90
20.48 16.52
100.03 23.05
455.24 11.28
27.78 6.91
0.07 15.77
152.34 21.08
1257.79 9.59
28.50 10.37
75.51 23.28
86.67 14.41
3.34 19.65
-0.77 22.42
173.51 14.24
395.77 13.63
-21.87 22.81
1.81 19.49
94.50 24.62
502.67 17.31
1093.65 6.80
5.51 16.50
14.40 17.63
65.84 12.00
-2.99 17.81
690.55 18.78
236.02 21.84
-0.08 15.65
11.31 19.00
163.05 11.16
-2.06 12.46
41.35 15.90
12.87 11.17
54.97 13.06
35.31 12.03
13.89 17.51
13.49 10.77
18.92 6.55
448.01 11.28
117.81 23.77
40.60 8.09
20.15 21.90
85.22 12.00
722.43 12.11
39.22 22.26
7.06 13.69
25.54 10.61
507.42 21.43
58.76 7.17
6.94 12.02
105.90 24.35
39.44 11.02
420.10 24.31
144.73 11.80
73.32 16.76
302.17 22.35
69.87 20.86
2403.26 18.77
18.76 18.74
531.83 24.74
122.76 22.74
280.87 15.74
8.46 23.36
33.80 12.12
11.72 21.42
651.08 18.04
13.93 21.58
285.93 15.02
33.23 11.51
12.40 14.14
45.78 14.61
23.27 16.49
23.68 10.71
61.62 11.34
32.97 11.77
1.81 9.08
1.02 9.41
36.33 11.16
234.77 15.37
90.32 19.36
5.71 11.69
226.28 13.63
-16.50 17.35
192.12 15.51
147.26 7.74
143.28 19.06
8.75 19.81
128.40 8.08
51.11 21.87
-46.25 23.30
-6.86 8.31
-1.27 19.99
189.70 24.93
24.92 15.64
116.45 18.56
10.91 23.81
455.81 16.15
1806.14 16.45
76.03 15.79
165.57 10.74
256.34 14.17
213.69 20.49
723.98 15.70
125.42 19.16
12.00 19.88
1607.92 16.95
70.31 12.21
3.18 20.31
263.44 13.13
529.68 21.35
3.92 20.18
6.17 9.18
23.12 11.93
73.75 16.84
21.07 10.37
367.79 16.73
13.50 13.76
182.14 8.04
23.46 10.26
51.87 12.67
79.23 19.12
-3.08 10.36
94.91 20.75
133.20 14.32
164.56 8.28
18.00 23.52
218.87 9.48
48.31 23.50
20.62 12.51
78.24 12.31
14.58 22.98
552.32 15.19
189.80 11.23
25.79 19.83
37.45 17.57
99.16 25.02
16.66 2.83
36.07 16.48
11.43 15.07
15.61 21.50
91.71 11.29
4.20 21.56
7.78 9.80
157.74 21.51
-12.18 21.42
1026.92 19.38
9.97 18.53
57.89 22.51
13.71 20.72
55.47 12.85
1.87 12.16
265.76 16.42
295.47 19.53
33.11 22.48
21.72 14.84
109.32 14.17
10.25 8.84
189.60 18.82
-11.08 11.53
239.41 14.08
478.14 10.14
52.87 13.50
88.28 11.83
-3.97 13.13
78.49 19.91
45.28 12.61
315.58 15.28
56.60 7.30
10.85 17.55
6.70 12.13
372.28 9.91
16.14 11.32
81.00 13.42
241.41 21.06
257.25 14.13
-9.71 6.20
153.75 12.87
-1.72 23.18
126.68 12.07
114.06 7.11
77.07 18.56
22.13 20.68
-5.51 9.29
-2.65 23.88
-20.55 19.04
87.93 25.88
21.28 11.54
7.65 12.30
137.97 18.48
57.25 19.39
1.11 9.96
16.95 18.79
94.72 21.70
585.89 13.01
36.24 8.83
7.69 17.45
354.99 24.87
445.06 14.17
25.40 17.22
13.26 22.01
7.16 17.12
17.13 14.60
15.61 13.28
19.33 16.76
-1.62 10.93
154.26 11.37
579.00 11.64
18.99 14.05
124.85 16.08
1.06 21.51
31.96 13.32
98.47 20.50
380.43 18.59
279.19 9.44
-12.78 23.71
212.73 20.20
43.82 22.77
556.91 13.82
189.77 12.80
42.46 21.64
134.13 12.04
335.63 13.47
453.15 17.74
618.06 18.82
17.34 23.18
188.06 15.15
35.03 20.24
143.58 25.92
76.95 17.86
211.90 21.87
208.42 24.88
56.72 14.33
312.99 22.97
-18.02 22.38
670.41 15.60
47.51 17.53
723.51 16.84
-2.75 17.70
-1.16 22.88
19.22 13.07
0.60 15.35
344.65 15.71
2209.27 18.64
52.52 16.12
21.06 18.63
192.49 14.39
4.42 11.04
459.67 9.20
41.93 7.25
22.49 7.73
71.63 20.86
31.95 23.41
52.41 13.23
90.78 7.42
303.87 18.91
26.05 16.46
60.23 7.70
46.99 11.62
388.35 23.32
45.73 13.56
112.29 24.53
2529.81 18.95
-1.85 17.87
57.38 25.15
905.12 13.94
84.09 19.49
0.42 20.15
235.01 17.28
220.10 18.83
143.95 21.47
33.73 21.94
246.86 11.28
235.96 17.75
-15.82 21.04
483.84 12.94
28.23 11.43
48.21 18.45
135.30 16.36
390.76 16.41
25.41 12.24
4.25 12.96
79.92 17.13
18.75 23.28
13.86 13.77
76.93 7.04
16.41 20.35
39.54 10.91
286.73 16.60
226.40 22.74
9.11 14.30
9.68 6.31
0.91 12.30
84.66 14.67
73.85 7.00
2.38 24.35
172.05 14.55
163.16 6.71
1.56 13.81
5.28 18.42
-13.62 9.09
230.50 15.55
12.22 12.29
168.55 17.29
9.03 12.60
43.10 21.63
-17.08 12.22
9956.02 29.85
17.22 19.51
26.35 22.82
32.46 13.35
13.59 22.18
1039.25 20.80
-7.81 10.78
51.14 25.46
461.28 14.49
7.44 18.77
164.19 14.35
322.88 4.47
472.06 17.66
24.92 17.15
11.73 20.73
670.31 16.75
20.89 9.35
80.91 19.92
-11.72 13.69
-11.17 13.09
214.48 12.26
63.56 6.02
31.78 11.80
15.19 7.01
13.07 10.45
3.94 15.96
95.83 15.72
16.46 14.13
234.18 16.87
-10.67 21.37
221.48 8.56
29.33 15.23
791.21 27.50
61.09 25.06
629.60 14.27
29.90 22.52
495.60 17.75
519.72 13.56
145.70 21.22
87.02 25.28
-10.03 19.87
70.97 24.23
1485.77 19.27
131.99 22.52
178.14 15.67
253.27 19.01
512.24 23.17
45.26 11.96
32.38 20.55
292.35 18.91
47.01 21.70
62.79 19.56
-9.99 13.71
58.96 13.16
214.17 9.58
19.51 12.85
46.83 9.26
107.59 13.52
23.52 17.08
-8.28 14.57
6.08 18.07
99.57 7.09
18.44 20.20
146.87 11.57
328.55 19.20
27.99 16.12
496.59 10.23
16.06 10.66
4.55 15.19
134.68 22.65
201.15 18.96
247.99 13.07
121.49 25.61
122.92 14.07
-11.44 22.85
-4.17 17.91
206.62 23.90
668.03 17.43
24.42 13.25
231.61 27.29
364.93 23.89
55.90 23.02
138.78 24.93
110.32 8.60
454.52 18.54
116.35 13.00
254.80 25.44
96.92 12.49
25.21 14.86
1.93 17.49
360.63 16.91
24.10 12.08
18.19 9.85
587.02 8.81
12.49 8.56
233.06 8.12
-4.62 9.83
31.22 16.57
34.67 19.50
128.81 7.54
15.63 22.69
130.49 20.25
101.54 22.99
228.71 17.83
27.63 5.85
92.01 21.77
845.18 17.25
532.54 18.07
-9.06 19.29
1228.76 18.81
117.10 26.78
2001.67 23.06
3.46 10.52
36.58 14.11
881.09 13.18
-4.71 4.78
-8.47 12.97
-8.61 10.65
314.12 15.57
1197.61 21.08
27.95 25.55
-12.76 24.42
4200.46 34.09
31.80 22.61
63.12 17.45
114.56 24.75
504.65 19.66
499.32 12.41
124.77 12.96
22.83 14.12
9.54 16.64
249.01 13.24
100.13 22.92
35.97 22.65
2310.38 18.96
80.09 16.31
4.73 17.84
167.43 16.03
1081.16 12.72
2.45 10.22
801.29 20.63
146.36 16.21
293.15 14.49
37.34 14.48
189.67 9.22
54.23 12.46
312.77 12.50
98.11 12.81
20.58 15.82
26.21 19.62
122.84 17.55
180.25 18.14
-8.14 9.95
115.20 17.84
-2.40 5.95
162.83 24.34
73.88 16.24
441.08 7.91
508.90 18.92
84.49 13.93
25.67 25.09
10.06 23.12
52.28 20.57
12.22 23.05
11.28 14.25
429.77 14.92
1.83 18.43
-11.51 23.87
260.75 18.98
29.00 19.18
51.92 23.35
238.38 20.31
509.31 17.48
587.48 12.74
771.07 14.33
8.77 11.69
26.12 20.90
134.89 20.06
29.58 18.41
31.77 10.82
-2.42 14.17
-5.40 8.64
78.65 17.58
98.70 21.13
-9.57 4.00
34.40 17.97
165.77 19.15
201.59 12.08
81.58 18.12
575.57 9.98
107.33 20.76
152.37 24.97
32.30 16.61
236.94 17.83
18.91 13.26
521.81 17.78
123.34 22.07
482.55 17.51
203.28 13.11
-4.12 19.41
127.33 24.59
24.38 12.48
40.70 12.52
2796.93 18.76
191.88 10.97
34.10 22.38
73.62 22.80
-7.96 8.64
7.34 11.37
435.93 12.71
212.53 15.09
3.38 13.83
69.63 17.59
519.48 10.60
306.20 10.95
149.18 15.28
419.80 14.43
83.50 10.52
39.70 10.03
70.64 6.38
96.33 19.21
7.45 5.77
30.26 18.71
100.42 18.99
219.56 7.94
72.16 18.82
474.62 14.39
23.18 18.30
118.34 24.21
22.31 16.83
45.43 16.37
-0.57 14.96
458.49 16.16
33.72 12.64
89.47 20.08
5.84 15.91
282.29 16.91
962.19 19.69
30.73 24.98
16.94 9.49
319.59 16.77
12.31 13.42
163.57 15.38
294.23 19.38
56.58 21.27
67.87 24.00
1189.82 11.93
195.62 14.38
113.61 11.22
308.37 19.85
19.28 11.36
194.22 24.28
55.57 19.33
1184.68 17.42
1284.86 15.50
33.26 17.04
82.45 17.23
145.44 11.64
38.35 15.28
141.94 10.96
-6.14 18.31
0.64 20.88
163.84 12.69
4.76 19.17
36.80 10.09
39.75 18.91
63.48 18.40
83.94 25.59
521.30 14.57
52.74 18.25
-5.70 13.65
155.78 15.28
425.23 17.85
506.39 16.19
-5.64 21.87
263.01 14.70
90.79 19.10
41.28 20.67
2.17 15.27
13.42 22.32
1177.33 18.80
4.63 9.32
-0.99 24.16
-2.37 12.50
98.64 17.67
10.33 17.62
84.91 24.19
182.39 13.37
-3.30 10.42
-2.43 10.63
69.70 19.97
38.28 19.22
129.48 26.03
34.93 17.17
149.51 24.81
252.60 15.08
355.76 15.29
339.41 17.78
562.71 14.38
1592.01 17.56
3129.34 20.81
12.13 21.25
1978.39 17.59
41.06 25.90
1205.94 20.49
-1.16 21.85
298.12 7.84
-2.19 26.14
426.13 16.57
1846.94 26.34
50.41 24.54
136.83 20.25
-0.98 12.04
251.76 18.97
402.44 13.87
39.49 23.07
74.41 21.02
21.23 18.27
25.86 9.72
3.51 18.36
755.45 17.29
28.67 13.97

_olex2_exptl_crystal_mounting_method 
'The crystal was mounted on a MITIGEN holder in mineral oil'
_olex2_submission_special_instructions 'No special instructions were received'
_STOE_detector_distance          '40.0 mm'
_STOE_detector_pixelsize_x       '0.075 mm'
_STOE_detector_pixelsize_y       '0.075 mm'
_STOE_detector_size_x            '8.0 cm'
_STOE_detector_size_y            '7.7 cm'
_STOE_evaluation_integration_A   10.1
_STOE_evaluation_integration_B   -0.1
_STOE_evaluation_integration_EMS 0.014
_STOE_evaluation_LANA_BIS_l_even_max -
_STOE_evaluation_LANA_BIS_l_odd_max -
_STOE_evaluation_LANA_BOS_l_even_max 4
_STOE_evaluation_LANA_BOS_l_odd_max 1
_STOE_evaluation_LANA_completeness 82.7
_STOE_evaluation_LANA_DXS_max_order 1
_STOE_evaluation_LANA_DYS_max_order 1
_STOE_evaluation_LANA_FS_max_order 3
_STOE_evaluation_LANA_max_2theta_available 60.4
_STOE_evaluation_LANA_max_2theta_desired 60.4
_STOE_evaluation_LANA_mean_redundancy 2.4
_STOE_evaluation_LANA_number_refls_after_OR 11145
_STOE_evaluation_LANA_number_refls_outliers 2501
_STOE_evaluation_LANA_number_refls_total 13646
_STOE_evaluation_LANA_number_refls_unique 4550
_STOE_evaluation_LANA_number_refls_written 11145
_STOE_evaluation_LANA_OR_c1      0.035
_STOE_evaluation_LANA_OR_c2      0
_STOE_evaluation_LANA_OR_c3      0
_STOE_evaluation_LANA_OR_c4      0.7
_STOE_evaluation_LANA_point_group 2/m
_STOE_evaluation_LANA_table      
;
#----------------------------------------------------------------------------
2Theta           6.5   12.9   19.3   25.7   32.1   38.5   44.9   51.3   57.7
#----------------------------------------------------------------------------
<Resolution>    5.07   2.94   2.08   1.59   1.28   1.08   0.93   0.82   0.75
N(total)          66    337    889   1570   2552   2898   2660   2149    525
<Redundancy>     2.1    2.7    3.2    3.5    3.6    3.0    2.3    1.7    1.1
Complet. [%%]   100.0  100.0  100.0  100.0  100.0  100.0   99.6   95.3   33.9
<I/sigma>      139.8   66.2   41.7   21.4   14.9    9.9    6.3    3.2    1.8
R(int)         0.068  0.028  0.023  0.030  0.039  0.052  0.081  0.167  0.301
#----------------------------------------------------------------------------
;
_STOE_measurement_identifier     SG114
_STOE_measurement_max_exposure_per_frame '180.0 s'
_STOE_measurement_mean_exposure_per_frame '180.0 s'
_STOE_measurement_min_exposure_per_frame '180.0 s'
_STOE_measurement_total_exposure_time '13.7 h'
_STOE_measurement_total_frame_number 273
_STOE_measurement_total_run_number 6
_STOE_measurement_tube_power     '49.8 W'
